# Supplementary material for: Genome-wide association and transcriptome studies identify candidate genes and pathways for feed conversion ratio in pigs
Source: BMC Genomics. 2021 Apr 22;22:294. doi: 10.1186/s12864-021-07570-w (PMC8063444; doi:10.1186/s12864-021-07570-w)
Supplement: Supplementary file 1 — Additional file 1: Table S1. Description of quantitative trait loci (QTL) in the regions significantly associated with FCR. [file 12864_2021_7570_MOESM1_ESM.xls]

## Sheet: Table S2 Description of quantit
Title
Genome-wide association and transcriptome studies identify candidate genes and pathways for feed conversion ratio in pigs
Authors
Yuanxin Miao, Quanshun Mei, Chuanke Fu, Mingxing Liao, Yan Liu, Xuewen Xu, Xinyun Li, Shuhong Zhao, Tao Xiang*
* the corresponding author
Table S1 Description of quantitative traits loci (QTL) in the regions significantly associated with FCR
DataType	Abbreviation	QTLID	Trait Name	Chromosome:cM	Chromosome:bp	Breed	Trait Class>>Tytpe>>Trait|Ontology
Association	LYMPH	QTL:165177	Lymphocyte number	Chr.5: 0.00 cM 0.00-0.00 cM	Chr.5:33535364-33535464 bp		Trait:Health>>Immune capacity>>Lymphocyte number|VT:lymphocyte quantity|CMO:blood lymphocyte count
Association	WBC	QTL:165211	White blood cell number	Chr.5: 0.00 cM 0.00-0.00 cM	Chr.5:33535364-33535464 bp		Trait:Health>>Immune capacity>>White blood cell number|VT:leukocyte quantity|CMO:total white blood cell count
QTL	BUREA	QTL:171144	Blood urea level	Chr.5: 0.00 cM 0.00-0.00 cM	Chr.5:34298027-109955316 bp		Trait:Health>>blood parameters>>Blood urea level
Association	EAREA	QTL:168856	Ear area	Chr.5: 0.00 cM 0.00-0.00 cM	Chr.5:32504313-32504353 bp		Trait:Exterior>>conformation>>Ear area|VT:outer ear area	Associated: 100511326 (NCBI)
Association	EAREA	QTL:168857	Ear area	Chr.5: 0.00 cM 0.00-0.00 cM	Chr.5:32504313-32504353 bp		Trait:Exterior>>conformation>>Ear area|VT:outer ear area	Associated: 100511326 (NCBI)
Association	EAREA	QTL:23034	Ear area	Chr.5: 0.00 cM 0.00-0.00 cM	Chr.5:33389541-33389581 bp		Trait:Exterior>>conformation>>Ear area|VT:outer ear area	Associated: 100513206 (NCBI)
Association	EAREA	QTL:23035	Ear area	Chr.5: 0.00 cM 0.00-0.00 cM	Chr.5:33389541-33389581 bp		Trait:Exterior>>conformation>>Ear area|VT:outer ear area	Associated: 100513206 (NCBI)
QTL	MELAN	QTL:170945	Melanoma susceptibility	Chr.5: 0.00 cM 0.00-0.00 cM	Chr.5:37633973-38064778 bp		Trait:Health>>Disease susceptibility>>Melanoma susceptibility|CMO:disease process measurement
Association	CIEb	QTL:168335	Meat color b*	Chr.5: 0.00 cM 0.00-0.00 cM	Chr.5:41830982-41831022 bp		Trait:Meat and Carcass>>Meat color>>Meat color b*|PT:meat color yellowness
Association	BUREA	QTL:171127	Blood urea level	Chr.5: 0.00 cM 0.00-0.00 cM	Chr.5:34594776-34594816 bp		Trait:Health>>blood parameters>>Blood urea level
Association	D110	QTL:140062	Days to 110 kg	Chr.5: 0.00 cM 36.52-36.52 cM	Chr.5:35527213-35527253 bp		Trait:Production>>Growth>>Days to 110 kg|VT:postnatal growth trait
Association	BUREA	QTL:171128	Blood urea level	Chr.5: 0.00 cM 0.00-0.00 cM	Chr.5:34728076-34728116 bp		Trait:Health>>blood parameters>>Blood urea level
QTL	pH	QTL:3990	pH 24 hr post-mortem (loin)	Chr.5: 103.3 cM 107-58.4 cM	Chr.5:34883290-90130141 bp		Trait:Meat and Carcass>>pH>>pH 24 hr post-mortem (loin)|PT:meat pH
QTL	pH	QTL:101	pH 24 hr post-mortem (loin)	Chr.5: 109.4 cM 79.4-130.3 cM	Chr.5:33251630-94763337 bp		Trait:Meat and Carcass>>pH>>pH 24 hr post-mortem (loin)|PT:meat pH
QTL	SCF	QTL:5203	backfat above muscle dorsi	Chr.5: 116.5 cM 8.4-134.7 cM	Chr.5:3688083-99658388 bp		Trait:Meat and Carcass>>fatness>>backfat above muscle dorsi|VT:subcutaneous adipose thickness|CMO:back fat thickness
QTL	SCF	QTL:5238	backfat above muscle dorsi	Chr.5: 117.5 cM 8.4-126.6 cM	Chr.5:3688083-97477986 bp		Trait:Meat and Carcass>>fatness>>backfat above muscle dorsi|VT:subcutaneous adipose thickness|CMO:back fat thickness
QTL	SHOUFATD	QTL:5219	Shoulder subcutaneous fat thickness	Chr.5: 141.7 cM 8.4-144.8 cM	Chr.5:3688083-106691183 bp		Trait:Meat and Carcass>>fatness>>Shoulder subcutaneous fat thickness|VT:subcutaneous adipose thickness
QTL	BFM	QTL:5210	backfat at mid-back	Chr.5: 144.8 cM 15.5-144.8 cM	Chr.5:6801841-106691183 bp		Trait:Meat and Carcass>>fatness>>backfat at mid-back|VT:subcutaneous adipose thickness|CMO:back fat thickness, midpoint
QTL	FEEDT	QTL:5906	Time spent feeding	Chr.5: 23.78 cM 39.9-57.9 cM	Chr.5:7985523-34660429 bp		Trait:Exterior>>Behavioral>>Time spent feeding|VT:eating behavior trait
QTL	CD4LP	QTL:17840	CD4-positive leukocyte percentage	Chr.5: 24 cM 31.5-57.9 cM	Chr.5:3722572-34660429 bp		Trait:Health>>Immune capacity>>CD4-positive leukocyte percentage|VT:leukocyte quantity
QTL	10RIBBFT	QTL:981	Backfat at tenth rib	Chr.5: 24.4 cM 8.4-57.9 cM	Chr.5:3688083-34660429 bp		Trait:Meat and Carcass>>fatness>>Backfat at tenth rib|VT:subcutaneous adipose thickness|CMO:back fat thickness, 10th rib
QTL	FEEDIN	QTL:979	Feed intake	Chr.5: 25.4 cM 8.4-57.9 cM	Chr.5:3688083-34660429 bp		Trait:Production>>feed intake>>Feed intake|CMO:total food intake weight
QTL	TNUM	QTL:2927	Teat number	Chr.5: 29 cM 0-57.9 cM	Chr.5:844337-34660429 bp		Trait:Reproduction>>Reproductive organs>>Teat number|VT:nipple quantity|CMO:teat number
QTL	IFNGC	QTL:12338	Change in interferon-gamma level	Chr.5: 30.24 cM 57.9-72.3 cM	Chr.5:19558279-34660429 bp		Trait:Health>>Immune capacity>>Change in interferon-gamma level|VT:blood interferon-gamma amount
Association	EAREA	QTL:28753	Ear area	Chr.5: 33.81 cM 33.81-33.81 cM	Chr.5:30315056-30315096 bp		Trait:Exterior>>conformation>>Ear area|VT:outer ear area	Associated: 102158157 (NCBIgene)
QTL	EAREA	QTL:32763	Ear area	Chr.5: 33.85 cM 33.61-34.09 cM	Chr.5:30135149-30562154 bp		Trait:Exterior>>conformation>>Ear area|VT:outer ear area
QTL	EAREA	QTL:32764	Ear area	Chr.5: 33.85 cM 33.61-34.09 cM	Chr.5:30135149-30562154 bp		Trait:Exterior>>conformation>>Ear area|VT:outer ear area
Association	EAREA	QTL:28754	Ear area	Chr.5: 33.85 cM 33.85-33.85 cM	Chr.5:30346482-30346522 bp		Trait:Exterior>>conformation>>Ear area|VT:outer ear area	Candidate: 102158157 (NCBIgene)
Association	EAREA	QTL:28755	Ear area	Chr.5: 34.09 cM 34.09-34.09 cM	Chr.5:30562134-30562174 bp		Trait:Exterior>>conformation>>Ear area|VT:outer ear area
Association	HAMP	QTL:24226	Ham percentage	Chr.5: 34.33 cM 34.33-34.33 cM	Chr.5:30779238-30779278 bp		Trait:Meat and Carcass>>Anatomy>>Ham percentage|VT:hindlimb mass|PT:ham percentage
Association	LOINP	QTL:24227	Loin percentage	Chr.5: 34.33 cM 34.33-34.33 cM	Chr.5:30779238-30779278 bp		Trait:Meat and Carcass>>Anatomy>>Loin percentage|PT:loin percentage
Association	IMF	QTL:24228	Intramuscular fat content	Chr.5: 34.33 cM 34.33-34.33 cM	Chr.5:30779238-30779278 bp		Trait:Meat and Carcass>>fatness>>Intramuscular fat content|VT:intramuscular adipose amount|PT:intramuscular fat content
Association	LOINP	QTL:24229	Loin percentage	Chr.5: 34.33 cM 34.33-34.33 cM	Chr.5:30780448-30780488 bp		Trait:Meat and Carcass>>Anatomy>>Loin percentage|PT:loin percentage
Association	AGEP	QTL:29717	Age at puberty	Chr.5: 34.33 cM 34.33-34.33 cM	Chr.5:30779755-30779795 bp		Trait:Reproduction>>Reproductive traits>>Age at puberty|VT:onset of fertility|CMO:age of puberty
Association	REMPAR	QTL:29718	Removal parity	Chr.5: 34.33 cM 34.33-34.33 cM	Chr.5:30779755-30779795 bp		Trait:Production>>Lifetime production>>Removal parity|VT:life span trait
Association	EAREA	QTL:28756	Ear area	Chr.5: 34.96 cM 34.96-34.96 cM	Chr.5:31339529-31339569 bp		Trait:Exterior>>conformation>>Ear area|VT:outer ear area	Associated: 102159444 (NCBIgene)
QTL	EAREA	QTL:32765	Ear area	Chr.5: 35.21 cM 34.96-35.45 cM	Chr.5:31339549-31787290 bp		Trait:Exterior>>conformation>>Ear area|VT:outer ear area
QTL	EAREA	QTL:32766	Ear area	Chr.5: 35.21 cM 34.96-35.45 cM	Chr.5:31339549-31787290 bp		Trait:Exterior>>conformation>>Ear area|VT:outer ear area
Association	EAREA	QTL:28757	Ear area	Chr.5: 35.21 cM 35.21-35.21 cM	Chr.5:31568314-31568354 bp		Trait:Exterior>>conformation>>Ear area|VT:outer ear area	Associated: 100737829 (NCBIgene)
Association	MCV	QTL:107450	Mean corpuscular volume	Chr.5: 35.21 cM 35.21-35.21 cM	Chr.5:31568314-31568354 bp		Trait:Health>>blood parameters>>Mean corpuscular volume|VT:erythrocyte size trait|CMO:mean corpuscular volume
QTL	DRIPL	QTL:3805	Drip loss	Chr.5: 35.4 cM 8.4-78.7 cM	Chr.5:3688083-35377762 bp		Trait:Meat and Carcass>>texture>>Drip loss|PT:meat water holding capacity
Association	EAREA	QTL:28758	Ear area	Chr.5: 35.40 cM 35.40-35.40 cM	Chr.5:31739276-31739316 bp		Trait:Exterior>>conformation>>Ear area|VT:outer ear area	Associated: 100623414 (NCBIgene)
Association	EAREA	QTL:28759	Ear area	Chr.5: 35.45 cM 35.45-35.45 cM	Chr.5:31787270-31787310 bp		Trait:Exterior>>conformation>>Ear area|VT:outer ear area	Associated: 100623414 (NCBIgene)
Association	EAREA	QTL:28760	Ear area	Chr.5: 35.67 cM 35.67-35.67 cM	Chr.5:31980007-31980047 bp		Trait:Exterior>>conformation>>Ear area|VT:outer ear area
Association	DRIPL	QTL:9847	Drip loss	Chr.5: 35.76 cM 72.3-80.8 cM	Chr.5:19558279-44572091 bp		Trait:Meat and Carcass>>texture>>Drip loss|PT:meat water holding capacity	Candidate: 100157211 (NCBIgene)
Association	cond	QTL:9848	Conductivity 24 hours postmortem (loin)	Chr.5: 35.76 cM 72.3-80.8 cM	Chr.5:19558279-44572091 bp		Trait:Meat and Carcass>>Conductivity & Impedance>>Conductivity 24 hours postmortem (loin)|VT:skeletal muscle conductivity trait|PT:meat conductivity	Candidate: 100157211 (NCBIgene)
Association	cond	QTL:9849	Conductivity 24 hours postmortem (loin)	Chr.5: 35.76 cM 72.3-80.8 cM	Chr.5:19558279-44572091 bp		Trait:Meat and Carcass>>Conductivity & Impedance>>Conductivity 24 hours postmortem (loin)|VT:skeletal muscle conductivity trait|PT:meat conductivity	Candidate: 100157211 (NCBIgene)
Association	pH	QTL:9850	pH 45 minutes post mortem	Chr.5: 35.76 cM 72.3-80.8 cM	Chr.5:19558279-44572091 bp		Trait:Meat and Carcass>>pH>>pH 45 minutes post mortem|PT:meat pH
Association	EAREA	QTL:28761	Ear area	Chr.5: 36.08 cM 36.08-36.08 cM	Chr.5:32349009-32349049 bp		Trait:Exterior>>conformation>>Ear area|VT:outer ear area
Association	EAREA	QTL:28762	Ear area	Chr.5: 36.27 cM 36.27-36.27 cM	Chr.5:32514933-32514973 bp		Trait:Exterior>>conformation>>Ear area|VT:outer ear area	Associated: 100512657 (NCBIgene)
QTL	EAREA	QTL:32767	Ear area	Chr.5: 36.31 cM 36.08-36.53 cM	Chr.5:32349029-32753183 bp		Trait:Exterior>>conformation>>Ear area|VT:outer ear area
QTL	EAREA	QTL:32768	Ear area	Chr.5: 36.31 cM 36.08-36.53 cM	Chr.5:32349029-32753183 bp		Trait:Exterior>>conformation>>Ear area|VT:outer ear area
Association	EAREA	QTL:28763	Ear area	Chr.5: 36.43 cM 36.43-36.43 cM	Chr.5:32661190-32661230 bp		Trait:Exterior>>conformation>>Ear area|VT:outer ear area	Associated: 100511326 (NCBIgene)
Association	EAREA	QTL:28764	Ear area	Chr.5: 36.46 cM 36.46-36.46 cM	Chr.5:32692851-32692891 bp		Trait:Exterior>>conformation>>Ear area|VT:outer ear area	Associated: 100511326 (NCBIgene)
Association	EAREA	QTL:28765	Ear area	Chr.5: 36.48 cM 36.48-36.48 cM	Chr.5:32705384-32705424 bp		Trait:Exterior>>conformation>>Ear area|VT:outer ear area	Associated: 100511326 (NCBIgene)
Association	EAREA	QTL:28766	Ear area	Chr.5: 36.50 cM 36.50-36.50 cM	Chr.5:32727409-32727449 bp		Trait:Exterior>>conformation>>Ear area|VT:outer ear area	Candidate: 100511326 (NCBIgene)
Association	EAREA	QTL:28767	Ear area	Chr.5: 36.53 cM 36.53-36.53 cM	Chr.5:32753163-32753203 bp		Trait:Exterior>>conformation>>Ear area|VT:outer ear area
Association	LRIBF	QTL:38028	Backfat at last rib	Chr.5: 36.53 cM 36.53-36.53 cM	Chr.5:32753163-32753203 bp		Trait:Meat and Carcass>>fatness>>Backfat at last rib|VT:subcutaneous adipose thickness|CMO:back fat thickness, last rib
Association	EAREA	QTL:28768	Ear area	Chr.5: 36.59 cM 36.59-36.59 cM	Chr.5:32804298-32804338 bp		Trait:Exterior>>conformation>>Ear area|VT:outer ear area	Associated: 100511508 (NCBIgene)
Association	EAREA	QTL:28769	Ear area	Chr.5: 36.71 cM 36.71-36.71 cM	Chr.5:32913486-32913526 bp		Trait:Exterior>>conformation>>Ear area|VT:outer ear area
Association	EAREA	QTL:28770	Ear area	Chr.5: 36.77 cM 36.77-36.77 cM	Chr.5:32965271-32965311 bp		Trait:Exterior>>conformation>>Ear area|VT:outer ear area	Associated: 100511693 (NCBIgene)
Association	EAREA	QTL:28771	Ear area	Chr.5: 36.82 cM 36.82-36.82 cM	Chr.5:33007334-33007374 bp		Trait:Exterior>>conformation>>Ear area|VT:outer ear area	Associated: 100511693 (NCBIgene)
QTL	EAREA	QTL:32769	Ear area	Chr.5: 36.87 cM 36.59-37.14 cM	Chr.5:32804318-33300696 bp		Trait:Exterior>>conformation>>Ear area|VT:outer ear area
QTL	EAREA	QTL:32770	Ear area	Chr.5: 36.87 cM 36.59-37.14 cM	Chr.5:32804318-33300696 bp		Trait:Exterior>>conformation>>Ear area|VT:outer ear area
Association	ICT	QTL:36014	Immunocrit	Chr.5: 36.87 cM 36.59-37.14 cM	Chr.5:32804318-33300696 bp		Trait:Health>>Immune capacity>>Immunocrit|VT:blood immunoglobulin amount
Association	EAREA	QTL:28772	Ear area	Chr.5: 37.07 cM 37.07-37.07 cM	Chr.5:33239171-33239211 bp		Trait:Exterior>>conformation>>Ear area|VT:outer ear area
Association	EAREA	QTL:28773	Ear area	Chr.5: 37.14 cM 37.14-37.14 cM	Chr.5:33300676-33300716 bp		Trait:Exterior>>conformation>>Ear area|VT:outer ear area
Association	EAREA	QTL:28774	Ear area	Chr.5: 37.23 cM 37.23-37.23 cM	Chr.5:33380432-33380472 bp		Trait:Exterior>>conformation>>Ear area|VT:outer ear area	Associated: 100513206 (NCBIgene)
Association	COPE	QTL:124282	Coping behavior	Chr.5: 37.67 cM 37.67-37.67 cM	Chr.5:33776271-33776311 bp		Trait:Exterior>>Behavioral>>Coping behavior|VT:stress-related behavior trait
Association	COPE	QTL:124679	Coping behavior	Chr.5: 37.67 cM 37.67-37.67 cM	Chr.5:33776271-33776311 bp		Trait:Exterior>>Behavioral>>Coping behavior|VT:stress-related behavior trait
Association	COPE	QTL:124283	Coping behavior	Chr.5: 37.69 cM 37.69-37.70 cM	Chr.5:33795804-33795844 bp		Trait:Exterior>>Behavioral>>Coping behavior|VT:stress-related behavior trait
Association	COPE	QTL:124680	Coping behavior	Chr.5: 37.69 cM 37.69-37.70 cM	Chr.5:33795804-33795844 bp		Trait:Exterior>>Behavioral>>Coping behavior|VT:stress-related behavior trait
Association	COPE	QTL:124284	Coping behavior	Chr.5: 37.71 cM 37.71-37.71 cM	Chr.5:33811298-33811338 bp		Trait:Exterior>>Behavioral>>Coping behavior|VT:stress-related behavior trait
Association	COPE	QTL:124681	Coping behavior	Chr.5: 37.71 cM 37.71-37.71 cM	Chr.5:33811298-33811338 bp		Trait:Exterior>>Behavioral>>Coping behavior|VT:stress-related behavior trait
Association	COPE	QTL:124285	Coping behavior	Chr.5: 37.78 cM 37.78-37.78 cM	Chr.5:33869815-33869855 bp		Trait:Exterior>>Behavioral>>Coping behavior|VT:stress-related behavior trait
Association	COPE	QTL:124682	Coping behavior	Chr.5: 37.78 cM 37.78-37.78 cM	Chr.5:33869815-33869855 bp		Trait:Exterior>>Behavioral>>Coping behavior|VT:stress-related behavior trait
Association	COPE	QTL:124286	Coping behavior	Chr.5: 37.81 cM 37.81-37.81 cM	Chr.5:33894886-33894926 bp		Trait:Exterior>>Behavioral>>Coping behavior|VT:stress-related behavior trait
Association	COPE	QTL:124683	Coping behavior	Chr.5: 37.81 cM 37.81-37.81 cM	Chr.5:33894886-33894926 bp		Trait:Exterior>>Behavioral>>Coping behavior|VT:stress-related behavior trait
Association	EAREA	QTL:28775	Ear area	Chr.5: 37.95 cM 37.95-37.95 cM	Chr.5:34023514-34023554 bp		Trait:Exterior>>conformation>>Ear area|VT:outer ear area	Associated: 100514286 (NCBIgene)
Association	EAREA	QTL:28776	Ear area	Chr.5: 38.08 cM 38.08-38.08 cM	Chr.5:34142433-34142473 bp		Trait:Exterior>>conformation>>Ear area|VT:outer ear area	Associated: 100514286 (NCBIgene)
Association	CD4CD8LP	QTL:23390	CD4-positive, CD8-positive leukocyte percentage	Chr.5: 38.12 cM 38.12-38.12 cM	Chr.5:34176653-34176693 bp		Trait:Health>>Immune capacity>>CD4-positive, CD8-positive leukocyte percentage|VT:leukocyte quantity	Candidate: 100514286 (NCBIgene)
Association	EAREA	QTL:28777	Ear area	Chr.5: 38.42 cM 38.42-38.42 cM	Chr.5:34450070-34450110 bp		Trait:Exterior>>conformation>>Ear area|VT:outer ear area
Association	EAREA	QTL:28778	Ear area	Chr.5: 38.57 cM 38.57-38.57 cM	Chr.5:34580104-34580144 bp		Trait:Exterior>>conformation>>Ear area|VT:outer ear area
Association	EAREA	QTL:28779	Ear area	Chr.5: 39.39 cM 39.39-39.39 cM	Chr.5:35317209-35317249 bp		Trait:Exterior>>conformation>>Ear area|VT:outer ear area	Associated: 100037932 (NCBIgene)
Association	EAREA	QTL:28780	Ear area	Chr.5: 39.50 cM 39.50-39.50 cM	Chr.5:35416659-35416699 bp		Trait:Exterior>>conformation>>Ear area|VT:outer ear area	Associated: 595104 (NCBIgene)
Association	EAREA	QTL:28781	Ear area	Chr.5: 39.58 cM 39.58-39.58 cM	Chr.5:35485476-35485516 bp		Trait:Exterior>>conformation>>Ear area|VT:outer ear area	Associated: 100625194 (NCBIgene)
Association	ADG	QTL:28876	Average daily gain	Chr.5: 39.93 cM 39.93-39.93 cM	Chr.5:35801996-35802036 bp		Trait:Production>>Growth>>Average daily gain|VT:postnatal growth trait|CMO:average daily body weight gain
QTL	GEST	QTL:18147	Gestation length	Chr.5: 40.76 cM 40.71-40.81 cM	Chr.5:36496185-36589679 bp		Trait:Reproduction>>Reproductive traits>>Gestation length|VT:gestation period duration|CMO:gestation period length
QTL	GEST	QTL:18148	Gestation length	Chr.5: 41.16 cM 41.08-41.24 cM	Chr.5:36826851-36973186 bp		Trait:Reproduction>>Reproductive traits>>Gestation length|VT:gestation period duration|CMO:gestation period length
Association	EAREA	QTL:28782	Ear area	Chr.5: 42.36 cM 42.36-42.36 cM	Chr.5:37974827-37974867 bp		Trait:Exterior>>conformation>>Ear area|VT:outer ear area
QTL	CIEb	QTL:38087	Meat color b*	Chr.5: 43.9 cM 39.9-125 cM	Chr.5:7985523-91051340 bp		Trait:Meat and Carcass>>Meat color>>Meat color b*|PT:meat color yellowness
Association	EAREA	QTL:28783	Ear area	Chr.5: 44.10 cM 44.10-44.10 cM	Chr.5:39541289-39541329 bp		Trait:Exterior>>conformation>>Ear area|VT:outer ear area
Association	EAREA	QTL:28784	Ear area	Chr.5: 45.64 cM 45.64-45.64 cM	Chr.5:40915874-40915914 bp		Trait:Exterior>>conformation>>Ear area|VT:outer ear area
QTL	REMPAR	QTL:15993	Removal parity	Chr.5: 46.08 cM 45.58-46.58 cM	Chr.5:40868178-41758181 bp		Trait:Production>>Lifetime production>>Removal parity|VT:life span trait
QTL	CIEa	QTL:3991	Meat color a*	Chr.5: 46.11 cM 72.3-88.2 cM	Chr.5:19558279-63117217 bp		Trait:Meat and Carcass>>Meat color>>Meat color a*|PT:meat color redness
QTL	TNBL	QTL:15981	Lifetime total number of offspring	Chr.5: 46.16 cM 45.93-46.38 cM	Chr.5:41180552-41586585 bp		Trait:Reproduction>>Litter traits>>Lifetime total number of offspring|VT:lifetime offspring quantity
QTL	LNBA	QTL:15982	Lifetime number of offspring born alive	Chr.5: 46.16 cM 45.93-46.38 cM	Chr.5:41180552-41586585 bp		Trait:Reproduction>>Litter traits>>Lifetime number of offspring born alive|VT:viable offspring quantity
Association	CORT	QTL:24132	Cortisol level	Chr.5: 46.98 cM 46.98-46.98 cM	Chr.5:42119228-42119268 bp		Trait:Health>>blood parameters>>Cortisol level|VT:blood cortisol amount|CMO:blood cortisol level
Association	CORT	QTL:24133	Cortisol level	Chr.5: 47.19 cM 47.19-47.19 cM	Chr.5:42304896-42304936 bp		Trait:Health>>blood parameters>>Cortisol level|VT:blood cortisol amount|CMO:blood cortisol level
Association	CORT	QTL:24134	Cortisol level	Chr.5: 47.22 cM 47.22-47.22 cM	Chr.5:42336118-42336158 bp		Trait:Health>>blood parameters>>Cortisol level|VT:blood cortisol amount|CMO:blood cortisol level
Association	CORT	QTL:24135	Cortisol level	Chr.5: 47.25 cM 47.25-47.25 cM	Chr.5:42358064-42358104 bp		Trait:Health>>blood parameters>>Cortisol level|VT:blood cortisol amount|CMO:blood cortisol level
Association	CORT	QTL:24136	Cortisol level	Chr.5: 47.27 cM 47.27-47.27 cM	Chr.5:42378380-42378420 bp		Trait:Health>>blood parameters>>Cortisol level|VT:blood cortisol amount|CMO:blood cortisol level
QTL	CIEL	QTL:17792	Meat color L*	Chr.5: 49.5 cM 0-57.9 cM	Chr.5:844337-34660429 bp		Trait:Meat and Carcass>>Meat color>>Meat color L*|PT:meat color reflectivity
QTL	IFNG	QTL:12337	Interferon-gamma level	Chr.5: 50.1 cM 57.9-72.3 cM	Chr.5:19558279-34660429 bp		Trait:Health>>Immune capacity>>Interferon-gamma level|VT:blood interferon-gamma amount
QTL	Wt	QTL:29692	body weight (10 weeks)	Chr.5: 50.24 cM 39.9-95.5 cM	Chr.5:7985523-82096612 bp		Trait:Production>>Growth>>body weight (10 weeks)|VT:body mass|CMO:body weight
QTL	Wt	QTL:29693	Body weight (20 weeks)	Chr.5: 50.24 cM 39.9-95.5 cM	Chr.5:7985523-82096612 bp		Trait:Production>>Growth>>Body weight (20 weeks)|VT:body mass|CMO:body weight
QTL	C3C	QTL:9620	C3c concentration	Chr.5: 55.3 cM 39.9-80.8 cM	Chr.5:7985523-44572091 bp		Trait:Health>>Immune capacity>>C3c concentration|VT:complement protein amount
QTL	mcolor	QTL:9046	Hematin pigmentation	Chr.5: 55.6 cM 35.75-36.35 cM	Chr.5:32050926-32588585 bp		Trait:Meat and Carcass>>Meat color>>Hematin pigmentation|PT:meat hematin content
QTL	mcolor	QTL:9053	Meat color score	Chr.5: 57.8 cM 38.60-38.66 cM	Chr.5:34607427-34660429 bp		Trait:Meat and Carcass>>Meat color>>Meat color score|PT:meat color
QTL	LUMBF	QTL:31	Backfat at last lumbar	Chr.5: 57.9 cM 31.5-78.7 cM	Chr.5:3722572-35377762 bp		Trait:Meat and Carcass>>fatness>>Backfat at last lumbar|VT:subcutaneous adipose thickness|CMO:back fat thickness, last lumbar vertebra
QTL	SMIGM	QTL:7497	Sarcocystis miescheriana IgM levels	Chr.5: 57.9 cM 38.62-38.70 cM	Chr.5:34626352-34697083 bp		Trait:Health>>Disease susceptibility>>Sarcocystis miescheriana IgM levels|CMO:blood immunoglobulin M level
QTL	SCAPL	QTL:7197	Scapula length	Chr.5: 59.1 cM 39.39-39.58 cM	Chr.5:35316329-35483659 bp		Trait:Production>>Growth>>Scapula length|VT:scapula length
QTL	EARER	QTL:5652	Ear erectness	Chr.5: 59.2 cM 33.2-104 cM	Chr.5:12849046-87904294 bp		Trait:Exterior>>conformation>>Ear erectness|VT:outer ear prominence
QTL	ULNAL	QTL:7198	Ulna length	Chr.5: 60.2 cM 41.63-41.75 cM	Chr.5:37322526-37428404 bp		Trait:Production>>Growth>>Ulna length|VT:ulna length|CMO:ulna length
QTL	EARER	QTL:5647	Ear erectness	Chr.5: 60.4 cM 36.2-101.6 cM	Chr.5:14234697-86649149 bp		Trait:Exterior>>conformation>>Ear erectness|VT:outer ear prominence
QTL	NSB	QTL:18128	Number of stillborn	Chr.5: 60.80 cM 0.26-121.34 cM	Chr.5:231749-108789684 bp		Trait:Reproduction>>Litter traits>>Number of stillborn|VT:stillborn offspring quantity|CMO:stillborn offspring number
QTL	BW	QTL:3189	Body weight (birth)	Chr.5: 61.3 cM 57.9-78.7 cM	Chr.5:34660429-35377762 bp		Trait:Production>>Growth>>Body weight (birth)|VT:body mass|CMO:body weight
QTL	BFTR	QTL:21237	Backfat at rump	Chr.5: 62 cM 43.1 - 120.8 cM	Chr.5:17363583-95652135 bp		Trait:Meat and Carcass>>fatness>>Backfat at rump|VT:subcutaneous adipose thickness|CMO:back fat thickness
QTL	HCWT	QTL:29694	Carcass weight (hot)	Chr.5: 62.04 cM 72.3-110.1 cM	Chr.5:19558279-91679838 bp		Trait:Meat and Carcass>>Anatomy>>Carcass weight (hot)|PT:dressed carcass weight|CMO:carcass weight
QTL	LSI	QTL:12038	Small intestine length	Chr.5: 62.1 cM 43.87-44.07 cM	Chr.5:39335601-39513312 bp		Trait:Production>>digestive organ>>Small intestine length|VT:small intestine length|CMO:small intestine length
QTL	TNUM	QTL:984	Teat number	Chr.5: 63.1 cM 57.9-72.3 cM	Chr.5:19558279-34660429 bp		Trait:Reproduction>>Reproductive organs>>Teat number|VT:nipple quantity|CMO:teat number
QTL	CVERTL	QTL:13313	Cervical vertebra length	Chr.5: 63.2 cM 47.78-49.33 cM	Chr.5:42835336-44228456 bp		Trait:Exterior>>conformation>>Cervical vertebra length|CMO:cervical vertebra length
QTL	34RIBBFT	QTL:412	Backfat thickness between 3rd and 4th rib	Chr.5: 64 cM 32-80 cM	Chr.5:12281569-69669779 bp		Trait:Meat and Carcass>>fatness>>Backfat thickness between 3rd and 4th rib|VT:subcutaneous adipose thickness|CMO:back fat thickness
QTL	EARSZ	QTL:5641	Ear size	Chr.5: 64.4 cM 57.9-79.4 cM	Chr.5:33251630-34660429 bp		Trait:Exterior>>conformation>>Ear size|VT:outer ear size trait
QTL	ADG	QTL:323	Average daily gain	Chr.5: 66 cM 57.9-73.6 cM	Chr.5:22412792-34660429 bp		Trait:Production>>Growth>>Average daily gain|VT:postnatal growth trait|CMO:average daily body weight gain
QTL	1RIBBFT	QTL:21236	Backfat at first rib	Chr.5: 66.2 cM 32.6 - 121.3 cM	Chr.5:12787566-95713319 bp		Trait:Meat and Carcass>>fatness>>Backfat at first rib|VT:subcutaneous adipose thickness|CMO:back fat thickness, 1st rib
QTL	EAREA	QTL:8861	Ear area	Chr.5: 66.5 cM 57.9-101.6 cM	Chr.5:34660429-86649149 bp		Trait:Exterior>>conformation>>Ear area|VT:outer ear area
QTL	EARER	QTL:8862	Ear erectness	Chr.5: 66.5 cM 57.9-101.6 cM	Chr.5:34660429-86649149 bp		Trait:Exterior>>conformation>>Ear erectness|VT:outer ear prominence
QTL	cond	QTL:21857	Conductivity 24 hours postmortem (loin)	Chr.5: 67 cM 57.9-78.7 cM	Chr.5:34660429-35377762 bp		Trait:Meat and Carcass>>Conductivity & Impedance>>Conductivity 24 hours postmortem (loin)|VT:skeletal muscle conductivity trait|PT:meat conductivity
QTL	CIEb	QTL:3918	Meat color b*	Chr.5: 67.5 cM 49.99-111.1 cM	Chr.5:25236625-78579054 bp		Trait:Meat and Carcass>>Meat color>>Meat color b*|PT:meat color yellowness
QTL	FRFEETC	QTL:8931	Front feet conformation	Chr.5: 67.8 cM 57.9-29.4 cM	Chr.5:11511665-34660429 bp		Trait:Exterior>>conformation>>Front feet conformation|VT:forelimb conformation trait
QTL	TNUM	QTL:24288	Teat number	Chr.5: 68.7 cM 28.7-88.4 cM	Chr.5:11496289-77598894 bp		Trait:Reproduction>>Reproductive organs>>Teat number|VT:nipple quantity|CMO:teat number
QTL	STIFF	QTL:21853	Stiffness	Chr.5: 69.4 cM 57.9-78.7 cM	Chr.5:34660429-35377762 bp		Trait:Meat and Carcass>>stiffening>>Stiffness|PT:meat stiffening trait
QTL	SHOUFATD	QTL:21239	Shoulder subcutaneous fat thickness	Chr.5: 69.4 cM 45 - 136.6 cM	Chr.5:18084252-100641204 bp		Trait:Meat and Carcass>>fatness>>Shoulder subcutaneous fat thickness|VT:subcutaneous adipose thickness
QTL	1RIBBFT	QTL:21363	Backfat at first rib	Chr.5: 71.7 cM 57.9-78.7 cM	Chr.5:34660429-35377762 bp		Trait:Meat and Carcass>>fatness>>Backfat at first rib|VT:subcutaneous adipose thickness|CMO:back fat thickness, 1st rib
QTL	TLR9	QTL:17619	Toll-like receptor 9 level	Chr.5: 72.5 cM 57.9-72.3 cM	Chr.5:19558279-34660429 bp		Trait:Health>>Immune capacity>>Toll-like receptor 9 level|VT:toll-like receptor 9 protein amount
QTL	LIVWT	QTL:985	Liver weight	Chr.5: 72.7 cM 72.3-88.2 cM	Chr.5:19558279-63117217 bp		Trait:Meat and Carcass>>Anatomy>>Liver weight|VT:liver mass|CMO:liver weight
QTL	CIEb	QTL:2984	Meat color b*	Chr.5: 73 cM 72.3-78.7 cM	Chr.5:19558279-35377762 bp		Trait:Meat and Carcass>>Meat color>>Meat color b*|PT:meat color yellowness
QTL	UHL	QTL:10619	uterine horn length	Chr.5: 74.3 cM 73.6-88.2 cM	Chr.5:22412792-63117217 bp		Trait:Reproduction>>Reproductive organs>>uterine horn length|VT:uterine horn length|CMO:uterine horn length
QTL	EFATSHO	QTL:986	Shoulder external fat weight	Chr.5: 74.4 cM 72.3-88.2 cM	Chr.5:19558279-63117217 bp		Trait:Meat and Carcass>>fatness>>Shoulder external fat weight|PT:shoulder external fat weight
QTL	EARWT	QTL:8859	Ear weight	Chr.5: 75.2 cM 57.9-101.6 cM	Chr.5:34660429-86649149 bp		Trait:Exterior>>conformation>>Ear weight|VT:outer ear size trait
QTL	EAREA	QTL:8860	Ear area	Chr.5: 75.2 cM 57.9-101.6 cM	Chr.5:34660429-86649149 bp		Trait:Exterior>>conformation>>Ear area|VT:outer ear area
QTL	EARWT	QTL:8858	Ear weight	Chr.5: 76.3 cM 57.9-101.6 cM	Chr.5:34660429-86649149 bp		Trait:Exterior>>conformation>>Ear weight|VT:outer ear size trait
QTL	FA-C18:2	QTL:9573	Linoleic acid content	Chr.5: 76.3 cM 72.3-88.2 cM	Chr.5:19558279-63117217 bp		Trait:Meat and Carcass>>Fatty acid content>>Linoleic acid content|PT:meat fatty acid cis-9,cis-12-C18:2 content
QTL	SHEAR	QTL:2985	Shear force	Chr.5: 77 cM 72.3-78.7 cM	Chr.5:19558279-35377762 bp		Trait:Meat and Carcass>>texture>>Shear force|PT:meat tenderness
QTL	HLEGC	QTL:8718	Hind leg conformation	Chr.5: 78.8 cM 39.46-76.84 cM	Chr.5:35377762-68893234 bp		Trait:Exterior>>conformation>>Hind leg conformation|VT:hindlimb conformation trait
QTL	MMP	QTL:2986	Muscle moisture percentage	Chr.5: 79 cM 78.7-82.4 cM	Chr.5:35377762-56295399 bp		Trait:Meat and Carcass>>Chemistry>>Muscle moisture percentage|VT:muscle water amount|PT:meat water content
QTL	UHW	QTL:18378	uterine horn weight	Chr.5: 79.3 cM 37.09-77.08 cM	Chr.5:33251630-69110631 bp		Trait:Reproduction>>Reproductive organs>>uterine horn weight|VT:uterine horn mass|CMO:uterine horn weight
QTL	REPTWT	QTL:18380	Reproductive tract weight	Chr.5: 79.3 cM 37.09-77.08 cM	Chr.5:33251630-69110631 bp		Trait:Reproduction>>Reproductive organs>>Reproductive tract weight|VT:female reproductive system morphology trait
Association	MCOLOR-b	QTL:12083	Meat color-b	Chr.5: 79.9 cM 39.9-88.2 cM	Chr.5:7985523-63117217 bp		Trait:Meat and Carcass>>Meat color>>Meat color-b|PT:meat color yellowness	Candidate: 100513206 (NCBIgene)
Association	MCOLOR-L	QTL:12084	Meat color-L	Chr.5: 79.9 cM 39.9-88.2 cM	Chr.5:7985523-63117217 bp		Trait:Meat and Carcass>>Meat color>>Meat color-L|PT:meat color reflectivity	Candidate: 100513206 (NCBIgene)
Association	pH	QTL:12085	pH 24 hr post-mortem (loin)	Chr.5: 79.9 cM 39.9-88.2 cM	Chr.5:7985523-63117217 bp		Trait:Meat and Carcass>>pH>>pH 24 hr post-mortem (loin)|PT:meat pH	Candidate: 100513206 (NCBIgene)
Association	SHEAR	QTL:12086	Shear force	Chr.5: 79.9 cM 39.9-88.2 cM	Chr.5:7985523-63117217 bp		Trait:Meat and Carcass>>texture>>Shear force|PT:meat tenderness	Candidate: 100513206 (NCBIgene)
QTL	LMA	QTL:38085	Loin muscle area	Chr.5: 8.4 cM 8.4-117.3 cM	Chr.5:3688083-94410037 bp		Trait:Meat and Carcass>>Anatomy>>Loin muscle area|VT:longissimus thoracis muscle area
QTL	1RIBBFT	QTL:3235	Backfat at first rib	Chr.5: 80.3 cM 78.7-88.2 cM	Chr.5:35377762-63117217 bp		Trait:Meat and Carcass>>fatness>>Backfat at first rib|VT:subcutaneous adipose thickness|CMO:back fat thickness, 1st rib
QTL	BFT	QTL:202	Average backfat thickness	Chr.5: 80.8 cM 72.3-88.2 cM	Chr.5:19558279-63117217 bp		Trait:Meat and Carcass>>fatness>>Average backfat thickness|VT:subcutaneous adipose thickness|CMO:back fat thickness
QTL	BFT	QTL:203	Average backfat thickness	Chr.5: 80.8 cM 72.3-88.2 cM	Chr.5:19558279-63117217 bp		Trait:Meat and Carcass>>fatness>>Average backfat thickness|VT:subcutaneous adipose thickness|CMO:back fat thickness
QTL	BFT	QTL:204	Average backfat thickness	Chr.5: 80.8 cM 72.3-88.2 cM	Chr.5:19558279-63117217 bp		Trait:Meat and Carcass>>fatness>>Average backfat thickness|VT:subcutaneous adipose thickness|CMO:back fat thickness
QTL	ITASTE	QTL:2987	Taste intensity	Chr.5: 81 cM 78.7-82.4 cM	Chr.5:35377762-56295399 bp		Trait:Meat and Carcass>>flavor>>Taste intensity|PT:meat flavor intensity
QTL	CIEb	QTL:3920	Meat color b*	Chr.5: 81.5 cM 49.99-111.1 cM	Chr.5:25236625-78579054 bp		Trait:Meat and Carcass>>Meat color>>Meat color b*|PT:meat color yellowness
QTL	BFM	QTL:5244	backfat at mid-back	Chr.5: 81.5 cM 62.3-122.2 cM	Chr.5:39602968-95972671 bp		Trait:Meat and Carcass>>fatness>>backfat at mid-back|VT:subcutaneous adipose thickness|CMO:back fat thickness, midpoint
QTL	WBC	QTL:15049	White blood cell number	Chr.5: 82.4 cM 72.3-95.5 cM	Chr.5:19558279-82096612 bp		Trait:Health>>Immune capacity>>White blood cell number|VT:leukocyte quantity|CMO:total white blood cell count
QTL	BFM	QTL:5209	backfat at mid-back	Chr.5: 82.5 cM 28-109.8 cM	Chr.5:11303026-91671608 bp		Trait:Meat and Carcass>>fatness>>backfat at mid-back|VT:subcutaneous adipose thickness|CMO:back fat thickness, midpoint
QTL	EFATSHO	QTL:12753	Shoulder external fat weight	Chr.5: 85.7 cM 78.7-88.2 cM	Chr.5:35377762-63117217 bp		Trait:Meat and Carcass>>fatness>>Shoulder external fat weight|PT:shoulder external fat weight
QTL	CIEL	QTL:38088	Meat color L*	Chr.5: 87.1 cM 8.4-125 cM	Chr.5:3688083-91051340 bp		Trait:Meat and Carcass>>Meat color>>Meat color L*|PT:meat color reflectivity
QTL	CIEb	QTL:3919	Meat color b*	Chr.5: 93.1 cM 49.99-111.1 cM	Chr.5:25236625-78579054 bp		Trait:Meat and Carcass>>Meat color>>Meat color b*|PT:meat color yellowness
QTL	MARB	QTL:38086	Marbling	Chr.5: 95.2 cM 39.9-145.9 cM	Chr.5:7985523-109562487 bp		Trait:Meat and Carcass>>fatness>>Marbling|VT:intramuscular adipose amount|PT:intramuscular fat content
