# Supplementary material for: Genome-wide association and transcriptome studies identify candidate genes and pathways for feed conversion ratio in pigs
Source: BMC Genomics. 2021 Apr 22;22:294. doi: 10.1186/s12864-021-07570-w (PMC8063444; doi:10.1186/s12864-021-07570-w)
Supplement: Supplementary file 2 — Additional file 2: Table S2. Summary information of significant SNPs and candidate genes for the FCR trait. [file 12864_2021_7570_MOESM2_ESM.xls]

## Sheet: Table S4 Summary information of
Title
Genome-wide association and transcriptome studies identify candidate genes and pathways for feed conversion ratio in pigs
Authors
Yuanxin Miao, Quanshun Mei, Chuanke Fu, Mingxing Liao, Yan Liu, Xuewen Xu, Xinyun Li, Shuhong Zhao, Tao Xiang*
* the corresponding author
Table S2 Summary information of significant SNPs and candidate genes for the FCR trait
SNP ID	SNP ID	Chr	bp (SSC10.2)	mapped_start ( SSC11.1)	Adj_Pvalue_p	Genes within 0.5 Mb upstream and downstream of the SNP	Genes within the SNP
9940	rs80989003	5	36242284	33669222	4.39e-07	CPSF6 LYZ YEATS4 FRS2 LRRC10 CCT2 BEST3 MYRFL
9944	rs80841312	5	36496185	33897913	4.39e-07	CPSF6 LYZ YEATS4 FRS2 LRRC10 CCT2 BEST3 MYRFL	CCT2
9945	rs80786392	5	36510853	33912700	4.51e-07	CPSF6 LYZ YEATS4 FRS2 LRRC10 CCT2 BEST3 MYRFL	BEST3 CCT2
9949	rs80837106	5	36589679	33991092	4.51e-07	CPSF6 LYZ YEATS4 FRS2 LRRC10 CCT2 BEST3 MYRFL CNOT2	CCT2
9950	rs80845463	5	36621274	34022700	4.51e-07	CPSF6 LYZ YEATS4 FRS2 LRRC10 CCT2 BEST3 MYRFL CNOT2	CCT2
9951	rs81383707	5	36721314	34122773	4.54e-07	YEATS4 FRS2 LRRC10 CCT2 BEST3 MYRFL CNOT2 KCNMB4	MYRFL
9946	rs80964888	5	36532511	33934311	4.72e-07	CPSF6 LYZ YEATS4 FRS2 LRRC10 CCT2 BEST3 MYRFL	BEST3 CCT2
9941	rs332237334	5	36353885	33842149	4.79e-07	CPSF6 LYZ YEATS4 FRS2 LRRC10 CCT2 BEST3 MYRFL	FRS2
9942	rs81344478	5	36357722	33838344	4.79e-07	CPSF6 LYZ YEATS4 FRS2 LRRC10 CCT2 BEST3 MYRFL	FRS2
9956	rs80816650	5	36925648	34256405	4.92e-07	LRRC10 CCT2 BEST3 MYRFL CNOT2 KCNMB4 PTPRB
9957	rs80841410	5	36973186	34303955	4.92e-07	LRRC10 CCT2 BEST3 MYRFL CNOT2 KCNMB4 PTPRB
9959	rs80850598	5	37318776	34747588	4.93e-07	CNOT2 KCNMB4 PTPRB	PTPRB
9952	rs81287625	5	36826851	34177721	5.25e-07	MYRFL CNOT2 KCNMB4 PTPRB	MYRFL
9955	rs81319635	5	36871023	34221053	5.52e-07	FRS2 LRRC10 CCT2 BEST3 MYRFL CNOT2 KCNMB4 PTPRB
9943	rs345043801	5	36469745	33871482	6.03e-07	CPSF6 LYZ YEATS4 FRS2 LRRC10 CCT2 BEST3 MYRFL CNOT2	CCT2
9947	rs80785563	5	36544839	33946621	6.03e-07	CPSF6 LYZ YEATS4 FRS2 LRRC10 CCT2 BEST3 MYRFL CNOT2	BEST3 CCT2
9948	rs80989707	5	36568996	33970407	6.35e-07	CPSF6 LYZ YEATS4 FRS2 LRRC10 CCT2 BEST3 MYRFL CNOT2	CCT2
9968	rs339913443	5	38629120	35929672	6.61e-07	LGR5 ZFC3H1 THAP2 TMEM19 TBC1D15 TPH2 TRHDE	TPH2
9953	rs80835055	5	36838800	34189654	7e-07	FRS2 LRRC10 CCT2 BEST3 MYRFL CNOT2 KCNMB4 PTPRB	MYRFL
9954		5	36850873	ALIGNGAP	7e-07
9958	rs81000718	5	37249647	34677764	7.01e-07	CNOT2 KCNMB4 PTPRB	PTPRB
9961	rs80955114	5	37494117	34990669	7.01e-07	KCNMB4 PTPRB LGR5
9962	rs80832154	5	37544198	34967936	7.01e-07	KCNMB4 PTPRB LGR5
9963	rs80833936	5	37550565	34933883	7.01e-07	CNOT2 KCNMB4 PTPRB LGR5
9964	rs80943228	5	37613922	35016164	7.01e-07	KCNMB4 PTPRB LGR5
9965	rs80994480	5	37633973	35036218	7.01e-07	KCNMB4 PTPRB LGR5
9966	rs80942282	5	37691869	35093967	7.41e-07	KCNMB4 PTPRB LGR5
9960	rs80892229	5	37369531	34769398	7.44e-07	CNOT2 KCNMB4 PTPRB	PTPRB
9890	rs81383574	5	33463436	30276591	8.79e-07	LLPH IRAK3 HELB GRIP1
9970	rs323754097	5	39138147	36346640	9.75e-07	TBC1D15 TPH2 TRHDE	TRHDE
9967	rs81383732	5	38337110	35634440	1.01e-06	LGR5 ZFC3H1 THAP2 TMEM19 TBC1D15 TPH2	ZFC3H1
9975	rs324415971	5	41151243	37876819	1.02e-06	KCNC2
9976	rs81383849	5	41234315	37914858	1.02e-06	KCNC2
9977	rs81383847	5	41259478	37889695	1.02e-06	KCNC2
9979	rs81383857	5	41363868	38009941	1.02e-06	KCNC2
9981	rs80953078	5	41432683	38079753	1.02e-06	KCNC2
9983	rs81383866	5	41586585	38110593	1.02e-06	KCNC2 CAPS2
9969	rs81383754	5	38988849	36197319	1.03e-06	THAP2 TMEM19 TBC1D15 TPH2 TRHDE
9980	rs81303224	5	41387625	38033697	1.05e-06	KCNC2
9978	rs81383856	5	41351266	37997338	1.1e-06	KCNC2
9982	rs80827728	5	41433632	38080702	1.1e-06	KCNC2
9984	rs80957355	5	41617274	38185708	1.1e-06	KCNC2 CAPS2 GLIPR1L1 GLIPR1L2
9973	rs80957248	5	40486422	37397149	1.21e-06
9974	rs80881700	5	40511747	37422475	1.21e-06
9972	rs80896133	5	40321382	37322781	1.24e-06
9903	rs80811321	5	34095144	30820701	1.26e-06	LLPH IRAK3 HELB GRIP1	GRIP1
9971	rs81383786	5	39749166	36903934	1.26e-06	TRHDE
9988	rs322002490	5	42428262	38864890	1.3e-06	CAPS2 GLIPR1L1 GLIPR1L2 GLIPR1 KRR1 PHLDA1 NAP1L1
9989	rs81230832	5	42444134	38880761	1.3e-06	CAPS2 GLIPR1L1 GLIPR1L2 GLIPR1 KRR1 PHLDA1 NAP1L1
9990	rs80964107	5	42523893	38960519	1.3e-06	CAPS2 GLIPR1L1 GLIPR1L2 GLIPR1 KRR1 PHLDA1 NAP1L1
10007	rs81323542	5	47441081	44096325	1.37e-06	TMTC1 OVCH1 ERGIC2 FAR2	TMTC1
10004	rs81383976	5	47148878	43879295	1.41e-06	TMTC1 OVCH1 ERGIC2 FAR2
9993	rs80911792	5	44283450	41078366	1.42e-06	SYT10 PKP2 YARS2
9987	rs334378193	5	42416481	38853109	1.43e-06	KCNC2 CAPS2 GLIPR1L1 GLIPR1L2 GLIPR1 KRR1 PHLDA1 NAP1L1
9985	rs81212454	5	42358084	38794710	1.46e-06	KCNC2 CAPS2 GLIPR1L1 GLIPR1L2 GLIPR1 KRR1	GLIPR1 KRR1
9986	rs81383891	5	42378400	38815027	1.46e-06	KCNC2 CAPS2 GLIPR1L1 GLIPR1L2 GLIPR1 KRR1	GLIPR1 KRR1
9992	rs80938383	5	43930930	40804197	1.46e-06	SYT10
10005	rs81331039	5	47398882	44127767	1.49e-06	TMTC1 OVCH1 ERGIC2 FAR2	TMTC1
10006	rs81331835	5	47404818	44121830	1.49e-06	TMTC1 OVCH1 ERGIC2 FAR2	TMTC1
9991	rs80958876	5	43592512	40434314	1.5e-06	SYT10
10009	rs81383984	5	47782626	44464360	1.58e-06	OVCH1 ERGIC2 FAR2	FAR2
