# Supplementary material for: Genome-wide association and transcriptome studies identify candidate genes and pathways for feed conversion ratio in pigs
Source: BMC Genomics. 2021 Apr 22;22:294. doi: 10.1186/s12864-021-07570-w (PMC8063444; doi:10.1186/s12864-021-07570-w)
Supplement: Supplementary file 3 — Additional file 3: Table S3. Candidate genes for FCR in pigs identified by the ISwine website. [file 12864_2021_7570_MOESM3_ESM.xls]

## Sheet: Table S3 candidate genes for FC
Title
Genome-wide association and transcriptome studies identify candidate genes and pathways for feed conversion ratio in pigs
Authors
Yuanxin Miao, Quanshun Mei, Chuanke Fu, Mingxing Liao, Yan Liu, Xuewen Xu, Xinyun Li, Shuhong Zhao, Tao Xiang*
* the corresponding author
Table S3 candidate genes for FCR in pigs indentified by the ISwine website
trait:Feed conversion ration	tissue: muscle_all
Gene ID	Score	Gene name	Chromosome	Locus	Gene annotation	Causal
ENSSSCG00000000515	97.74	TRHDE	5	5:36274364bp-36658701bp:+	thyrotropin releasing hormone degrading enzyme	1
ENSSSCG00000033524	93.49	KRR1	5	5:38809854bp-38822359bp:-	KRR1%2C small subunit processome component homolog	1
ENSSSCG00000000499	92.47	BEST3	5	5:33912299bp-33956536bp:-	bestrophin 3	1
ENSSSCG00000034610	90.43		5	5:30188571bp-30332703bp:+	high mobility group AT-hook 2?	1
ENSSSCG00000027447	86.16	TMTC1	5	5:43913655bp-44217224bp:+	transmembrane and tetratricopeptide repeat containing 1	1
ENSSSCG00000000496	80.69	CCT2	5	5:33858639bp-33875661bp:+	chaperonin containing TCP1 subunit 2	1
ENSSSCG00000021122	61.23	TPH2	5	5:35918569bp-36015774bp:+	tryptophan hydroxylase 2	1
ENSSSCG00000000500	61.14	RAB3IP	5	5:34003186bp-34053898bp:+	RAB3A interacting protein	1
ENSSSCG00000000519	52.32	GLIPR1	5	5:38758616bp-38815555bp:+	GLI pathogenesis related 1	1
ENSSSCG00000000541	45.15	FAR2	5	5:44381129bp-44559352bp:-	fatty acyl-CoA reductase 2	0
ENSSSCG00000000504	39.36	PTPRB	5	5:34658540bp-34794270bp:-	protein tyrosine phosphatase%2C receptor type B	0
ENSSSCG00000000509	28.58	ZFC3H1	5	5:35612726bp-35671191bp:-	zinc finger C3H1-type containing	0
ENSSSCG00000000478	23.96	GRIP1	5	5:30697047bp-31020436bp:-	glutamate receptor interacting protein 1	0
ENSSSCG00000023936	22.74	MYRFL	5	5:34067994bp-34222331bp:+	myelin regulatory factor like	0
ENSSSCG00000000493	1.19	FRS2	5	5:33724546bp-33852952bp:+	fibroblast growth factor receptor substrate 2	0
trait:Feed conversion ration	tissue: fat_all
Gene ID	Score	Gene name	Chromosome	Locus	Gene annotation	Causal
ENSSSCG00000000515	91.29	TRHDE	5	5:36274364bp-36658701bp:+	thyrotropin releasing hormone degrading enzyme	1
ENSSSCG00000034610	89.78		5	5:30188571bp-30332703bp:+	high mobility group AT-hook 2	1
ENSSSCG00000033524	82.7	KRR1	5	5:38809854bp-38822359bp:-	KRR1%2C small subunit processome component homolog	1
ENSSSCG00000021122	60.65	TPH2	5	5:35918569bp-36015774bp:+	tryptophan hydroxylase 2	1
ENSSSCG00000027447	47.11	TMTC1	5	5:43913655bp-44217224bp:+	transmembrane and tetratricopeptide repeat containing 1	0
ENSSSCG00000000496	44.91	CCT2	5	5:33858639bp-33875661bp:+	chaperonin containing TCP1 subunit 2	0
ENSSSCG00000000519	35.9	GL1PR1	5	5:38758616bp-38815555bp:+	GLI pathogenesis related 1	0
ENSSSCG00000000504	30.22	PTPRB	5	5:34658540bp-34794270bp:-	protein tyrosine phosphatase%2C receptor type B	0
ENSSSCG00000000500	25.76	RAB3IP	5	5:34003186bp-34053898bp:+	RAB3A interacting protein	0
ENSSSCG00000000499	24.93	BEST3	5	5:33912299bp-33956536bp:-	bestrophin 3	0
ENSSSCG00000023936	12.88	MYRFL	5	5:34067994bp-34222331bp:+	myelin regulatory factor like	0
ENSSSCG00000000541	10.6	FAR2	5	5:44381129bp-44559352bp:-	fatty acyl-CoA reductase 2	0
ENSSSCG00000000478	1.76	GRIP1	5	5:30697047bp-31020436bp:-	glutamate receptor interacting protein 1	0
ENSSSCG00000000493	0.9	FRS2	5	5:33724546bp-33852952bp:+	fibroblast growth factor receptor substrate 2	0
ENSSSCG00000000509	0.88	ZFC3H1	5	5:35612726bp-35671191bp:-	zinc finger C3H1-type containing	0
trait:Feed conversion ration	tissue: perception_all
Gene ID	Score	Gene name	Chromosome	Locus	Gene annotation	Causal
ENSSSCG00000000515	99.96	TRHDE	5	5:36274364bp-36658701bp:+	thyrotropin releasing hormone degrading enzyme	1
ENSSSCG00000027447	99.74	TMTC1	5	5:43913655bp-44217224bp:+	transmembrane and tetratricopeptide repeat containing 1	1
ENSSSCG00000000541	90.83	FAR2	5	5:44381129bp-44559352bp:-	fatty acyl-CoA reductase 2	1
ENSSSCG00000033524	82.4	KRR1	5	5:38809854bp-38822359bp:-	KRR1%2C small subunit processome component homolog	1
ENSSSCG00000034610	67.66		5	5:30188571bp-30332703bp:+	high mobility group AT-hook 2	1
ENSSSCG00000000496	53.62	CCT2	5	5:33858639bp-33875661bp:+	chaperonin containing TCP1 subunit 2	1
ENSSSCG00000000504	34.9	PTPRB	5	5:34658540bp-34794270bp:-	protein tyrosine phosphatase%2C receptor type B	0
ENSSSCG00000000519	32.66	GLIPR1	5	5:38758616bp-38815555bp:+	GLI pathogenesis related 1	0
ENSSSCG00000000500	23.38	RAB3IP	5	5:34003186bp-34053898bp:+	RAB3A interacting protein	0
ENSSSCG00000000499	21.38	BEST3	5	5:33912299bp-33956536bp:-	bestrophin 3	0
ENSSSCG00000021122	18.51	TPH2	5	5:35918569bp-36015774bp:+	tryptophan hydroxylase 2	0
ENSSSCG00000023936	15.17	MYRFL	5	5:34067994bp-34222331bp:+	myelin regulatory factor like	0
ENSSSCG00000000478	1.7	GRIP1	5	5:30697047bp-31020436bp:-	glutamate receptor interacting protein 1	0
ENSSSCG00000000509	1.29	ZFC3H1	5	5:35612726bp-35671191bp:-	zinc finger C3H1-type containing	0
ENSSSCG00000000493	0.97	FRS2	5	5:33724546bp-33852952bp:+	fibroblast growth factor receptor substrate 2	0
