# Supplementary material for: Genome-wide association and transcriptome studies identify candidate genes and pathways for feed conversion ratio in pigs
Source: BMC Genomics. 2021 Apr 22;22:294. doi: 10.1186/s12864-021-07570-w (PMC8063444; doi:10.1186/s12864-021-07570-w)
Supplement: Supplementary file 4 — Additional file 4: Table S4. Animal performance of Yorhshire pigs used in RNA sequencing. [file 12864_2021_7570_MOESM4_ESM.xls]

## Sheet: Table S4
Title
Genome-wide association and transcriptome studies identify candidate genes and pathways for feed conversion ratio in pigs
Authors
Yuanxin Miao, Quanshun Mei, Chuanke Fu, Mingxing Liao, Yan Liu, Xuewen Xu, Xinyun Li, Shuhong Zhao, Tao Xiang*
* the corresponding author
Table S4 Animal performance of Yorhshire pigs used in RNA sequencing
Group	Sample ID	Individual ID	Sire ID	Dam ID	FCR	RFI(kg/day)	Testing Days	DFI	ADG
low-FCR	196	YYJLYH111473709	YYJLYH106003325	YYJLYH110136402	2.25	-0.16	46	2.47	1.1
	187	YYJLYH111474107	YYJLYH108102301	YYJLYH110136408	2.12	-0.38	54	2.08	0.98
	189	YYJLYH111384203	YYJLYH108100203	YYJLYH107219906	2.12	-0.32	54	2.07	0.97
High-FCR	186	YYJLYH111382607	YYJLYH109268503	YYJLYH110320906	3.17	0.53	54	2.75	0.87
	23	YYJLYH111382503	YYJLYH108100203	YYJLYH106006410	3	0.22	63	2.19	0.73
	193	YYJLYH111393503	YYJLYH108104007	YYJLYH110302310	2.94	0.26	65	2.41	0.82
