# Supplementary material for: Genome-wide association and transcriptome studies identify candidate genes and pathways for feed conversion ratio in pigs
Source: BMC Genomics. 2021 Apr 22;22:294. doi: 10.1186/s12864-021-07570-w (PMC8063444; doi:10.1186/s12864-021-07570-w)
Supplement: Supplementary file 5 — Additional file 5: Table S5. List of hypothalamus DEGs between Yorkshire pigs with high and low FCR. [file 12864_2021_7570_MOESM5_ESM.xls]

## Sheet: Table S4
Title
Genome-wide association and transcriptome studies identify candidate genes and pathways for feed conversion ratio in pigs
Authors
Yuanxin Miao, Quanshun Mei, Chuanke Fu, Mingxing Liao, Yan Liu, Xuewen Xu, Xinyun Li, Shuhong Zhao, Tao Xiang*
* the corresponding author
Table S5 List of hypothalamus DEGs between Yorkshire pigs with high (n=2) and low FCR (n=3)
Gene stable ID	Gene name	baseMean	log2FoldChange	lfcSE	stat	pvalue	padj
ENSSSCG00000011596	TRH	528.118	-6.93843	0.468399	-14.8131	1.21e-49	1.91e-45
ENSSSCG00000017410	HCRT	990.994	-5.52964	0.506085	-10.9263	8.63e-28	6.82e-24
ENSSSCG00000012669		735.661	-3.83567	0.40504	-9.46984	2.8e-21	1.48e-17
ENSSSCG00000039283	SIX3	128.535	-5.83995	0.685035	-8.52503	1.53e-17	6.04e-14
ENSSSCG00000007010	ZMAT4	248.795	2.78314	0.32804	8.48415	2.17e-17	6.87e-14
ENSSSCG00000007164	OXT	4404.41	-10.7179	1.2792	-8.37857	5.36e-17	1.41e-13
ENSSSCG00000035649		235.93	-3.56876	0.456182	-7.82312	5.15e-15	1.16e-11
ENSSSCG00000000859	PARPBP	93.5434	-6.66313	0.864314	-7.70915	1.27e-14	2.5e-11
ENSSSCG00000023462	GPR50	66.0589	-9.80616	1.28575	-7.62683	2.41e-14	4.23e-11
ENSSSCG00000023187	VAV3	961.276	2.17191	0.291017	7.46315	8.45e-14	1.34e-10
ENSSSCG00000037110	PCP4	10759.3	2.70726	0.36437	7.42997	1.09e-13	1.56e-10
ENSSSCG00000013387		229.218	-4.95042	0.668591	-7.40426	1.32e-13	1.74e-10
ENSSSCG00000007163	AVP	4992.14	-10.034	1.36696	-7.34037	2.13e-13	2.43e-10
ENSSSCG00000038785	CA7	112.621	3.6555	0.498581	7.33181	2.27e-13	2.43e-10
ENSSSCG00000015953	DLX1	82.5102	-8.24183	1.12447	-7.32952	2.31e-13	2.43e-10
ENSSSCG00000012754	GABRE	74.8153	-8.99463	1.27742	-7.04127	1.9e-12	1.88e-09
ENSSSCG00000031027	IRS4	75.0243	-4.48582	0.646308	-6.94068	3.9e-12	3.63e-09
ENSSSCG00000004159	SLC35D3	41.2093	-5.02511	0.751523	-6.68658	2.28e-11	2.01e-08
ENSSSCG00000020801	ARX	53.2797	-8.49877	1.29595	-6.55794	5.46e-11	4.46e-08
ENSSSCG00000032094	DKK2	169.405	2.90282	0.442973	6.55305	5.64e-11	4.46e-08
ENSSSCG00000015612	IRF6	268.418	2.45265	0.37513	6.53814	6.23e-11	4.69e-08
ENSSSCG00000029080		360.449	2.28532	0.350329	6.52335	6.88e-11	4.94e-08
ENSSSCG00000023921	VSTM2B	463.415	2.21994	0.345001	6.4346	1.24e-10	8.51e-08
ENSSSCG00000039413	SLC9A3	272.857	3.11648	0.497279	6.26706	3.68e-10	2.42e-07
ENSSSCG00000016883	ISL1	27.4232	-8.53579	1.40566	-6.07244	1.26e-09	7.97e-07
ENSSSCG00000012755	GABRQ	28.461	-8.59155	1.432	-5.99969	1.98e-09	1.2e-06
ENSSSCG00000003524	C1QA	1184.82	-1.65382	0.276684	-5.97727	2.27e-09	1.33e-06
ENSSSCG00000012308	DGKK	49.9347	-4.5048	0.761193	-5.91808	3.26e-09	1.84e-06
ENSSSCG00000009665	CHRNA2	382.723	1.73001	0.292753	5.90943	3.43e-09	1.87e-06
ENSSSCG00000005063	OTX2	323.914	1.86185	0.316141	5.8893	3.88e-09	2.03e-06
ENSSSCG00000032600	PNOC	169.589	-3.47896	0.591127	-5.8853	3.97e-09	2.03e-06
ENSSSCG00000011941	IFT57	649.443	1.81334	0.309998	5.84951	4.93e-09	2.44e-06
ENSSSCG00000033512	C1QB	3460.08	-1.78055	0.305968	-5.81939	5.91e-09	2.83e-06
ENSSSCG00000017511	PLXDC1	2697.56	2.52826	0.439541	5.75204	8.82e-09	3.99e-06
ENSSSCG00000007139	ADRA1D	86.4927	3.75113	0.652192	5.75157	8.84e-09	3.99e-06
ENSSSCG00000006745	CASQ2	243.218	2.42965	0.422934	5.74476	9.21e-09	4.04e-06
ENSSSCG00000008011	GNG13	94.7691	3.37709	0.588704	5.73648	9.67e-09	4.13e-06
ENSSSCG00000025353	TNNT1	627.066	3.14821	0.554172	5.68093	1.34e-08	5.57e-06
ENSSSCG00000026512		44.0152	-4.99903	0.88131	-5.67227	1.41e-08	5.71e-06
ENSSSCG00000001751	CHRNA5	69.6532	3.11085	0.550485	5.65111	1.59e-08	6.15e-06
ENSSSCG00000014029	COL23A1	179.245	2.32503	0.411432	5.65108	1.59e-08	6.15e-06
ENSSSCG00000008842	KIT	658.979	1.55012	0.276981	5.59648	2.19e-08	8.24e-06
ENSSSCG00000014099	OTP	41.6135	-4.65836	0.834601	-5.58154	2.38e-08	8.77e-06
ENSSSCG00000014924	CTSC	339.731	1.75709	0.31587	5.5627	2.66e-08	9.42e-06
ENSSSCG00000000858	PMCH	313.153	-8.66264	1.55774	-5.56105	2.68e-08	9.42e-06
ENSSSCG00000033041		3044.84	-1.75073	0.318626	-5.49463	3.92e-08	1.35e-05
ENSSSCG00000002309	PLEKHD1	513.942	2.23601	0.408643	5.4718	4.45e-08	1.5e-05
ENSSSCG00000011160	ADARB2	510.298	1.88392	0.346668	5.43436	5.5e-08	1.81e-05
ENSSSCG00000021206	IL1RAP	328.983	1.59563	0.294265	5.42243	5.88e-08	1.9e-05
ENSSSCG00000013888	JAK3	774.562	-1.71341	0.318371	-5.38181	7.37e-08	2.33e-05
ENSSSCG00000036438	GPX3	648.647	-2.74369	0.510384	-5.37574	7.63e-08	2.36e-05
ENSSSCG00000043379		63.4218	-4.99749	0.935208	-5.34371	9.11e-08	2.77e-05
ENSSSCG00000029371	C5AR1	299.462	-1.54076	0.289142	-5.32874	9.89e-08	2.91e-05
ENSSSCG00000022961	CLMP	88.7512	2.81997	0.529315	5.32759	9.95e-08	2.91e-05
ENSSSCG00000032532	CHRM2	209.271	2.17111	0.409941	5.29616	1.18e-07	3.37e-05
ENSSSCG00000038706	C1QC	3598.32	-1.79475	0.339117	-5.29241	1.21e-07	3.37e-05
ENSSSCG00000003371	GPR153	270.66	2.24697	0.424648	5.29137	1.21e-07	3.37e-05
ENSSSCG00000029744	PLCH2	3028.85	1.95392	0.369552	5.28728	1.24e-07	3.38e-05
ENSSSCG00000025034	LAPTM5	1858.95	-1.62978	0.309216	-5.27066	1.36e-07	3.64e-05
ENSSSCG00000008823	SLC10A4	81.3055	-4.00657	0.764232	-5.24261	1.58e-07	4.17e-05
ENSSSCG00000011246	VILL	67.1013	4.06921	0.784435	5.18744	2.13e-07	5.53e-05
ENSSSCG00000023267	SCN1B	2031.45	2.3506	0.453632	5.18175	2.2e-07	5.61e-05
ENSSSCG00000004565	CA12	141.201	2.40595	0.468345	5.13712	2.79e-07	7e-05
ENSSSCG00000033314	DLX6	21.4262	-7.25825	1.41409	-5.1328	2.85e-07	7.05e-05
ENSSSCG00000013551	C3	4394.96	-1.69907	0.331606	-5.12377	2.99e-07	7.29e-05
ENSSSCG00000039986	RGS8	7004.37	2.39998	0.468859	5.11876	3.08e-07	7.37e-05
ENSSSCG00000000295	NCKAP1L	557.675	-1.50346	0.295752	-5.0835	3.71e-07	8.75e-05
ENSSSCG00000000136	CSF2RB	188.694	-1.94161	0.38293	-5.0704	3.97e-07	9.23e-05
ENSSSCG00000003575	CD164L2	109.475	2.32847	0.464613	5.01162	5.4e-07	0.000123521
ENSSSCG00000032074	IRX2	91.7775	3.18067	0.634976	5.00912	5.47e-07	0.000123521
ENSSSCG00000003797	DIRAS3	9384.95	-1.24582	0.249678	-4.98971	6.05e-07	0.000134681
ENSSSCG00000013388	PDE3B	418.97	-1.84524	0.373096	-4.94577	7.58e-07	0.000166574
ENSSSCG00000013144	MPEG1	1037.04	-1.31354	0.26584	-4.94111	7.77e-07	0.000168263
ENSSSCG00000025133	ITGB2	961.891	-1.684	0.342948	-4.91038	9.09e-07	0.000194247
ENSSSCG00000001101	SCGN	150.219	-3.27413	0.670879	-4.88035	1.06e-06	0.000221102
ENSSSCG00000007501	BMP7	980.259	1.79223	0.367285	4.87967	1.06e-06	0.000221102
ENSSSCG00000035495	KITLG	942.3	2.29819	0.471456	4.87466	1.09e-06	0.000222398
ENSSSCG00000014854	KLHL35	98.9995	2.09289	0.429453	4.87339	1.1e-06	0.000222398
ENSSSCG00000025879	SCRT1	640.898	2.26101	0.464767	4.86482	1.15e-06	0.000229316
ENSSSCG00000024495		274.228	-1.50414	0.30938	-4.86178	1.16e-06	0.000229948
ENSSSCG00000004357	SIM1	13.5589	-7.52169	1.55403	-4.84013	1.3e-06	0.000253309
ENSSSCG00000006858	OLFM3	128.454	2.41878	0.500922	4.82866	1.37e-06	0.000265071
ENSSSCG00000002573	RTL1	49.4865	-2.47399	0.515763	-4.79676	1.61e-06	0.000307211
ENSSSCG00000039813	COL25A1	436.868	2.00284	0.418273	4.78836	1.68e-06	0.000316541
ENSSSCG00000016403	VIPR2	335.472	1.95441	0.408589	4.78332	1.72e-06	0.000320771
ENSSSCG00000012561	FRMPD3	407.445	-1.81669	0.380098	-4.77953	1.76e-06	0.000323079
ENSSSCG00000009521	ZIC5	145.89	2.19564	0.459677	4.77648	1.78e-06	0.000324233
ENSSSCG00000009412	LCP1	311.233	-1.49987	0.314867	-4.7635	1.9e-06	0.000341894
ENSSSCG00000016285	ECEL1	711.058	-2.24897	0.472594	-4.75877	1.95e-06	0.000346065
ENSSSCG00000015626	VWC2	779.446	1.79377	0.378217	4.74271	2.11e-06	0.000370506
ENSSSCG00000040173	DLGAP3	3217.1	1.90156	0.401186	4.73985	2.14e-06	0.000371648
ENSSSCG00000002474	PPP4R4	281.966	1.68224	0.356028	4.72503	2.3e-06	0.000395475
ENSSSCG00000005533	PTGS1	424.962	-1.80201	0.38254	-4.71065	2.47e-06	0.000419861
ENSSSCG00000007754	ITGAM	960.883	-1.48142	0.31653	-4.6802	2.87e-06	0.000482116
ENSSSCG00000031424	NECAB1	376.261	2.43087	0.519818	4.6764	2.92e-06	0.000483259
ENSSSCG00000013625	CCDC151	25.1101	20.6151	4.40928	4.6754	2.93e-06	0.000483259
ENSSSCG00000017008	DOCK2	261.198	-1.6054	0.343679	-4.67122	2.99e-06	0.000488122
ENSSSCG00000003768	NEXN	457.777	2.27766	0.489073	4.65709	3.21e-06	0.000517481
ENSSSCG00000007240	HCK	219.93	-1.75284	0.376905	-4.65061	3.31e-06	0.00052863
ENSSSCG00000034708	PITX2	20.978	-7.3853	1.59611	-4.62706	3.71e-06	0.000586502
ENSSSCG00000015880	TANC1	612.002	1.52748	0.330309	4.6244	3.76e-06	0.000588179
ENSSSCG00000009815	CAMKK2	1855.46	1.66294	0.360997	4.60653	4.09e-06	0.000633892
ENSSSCG00000003431	NPPB	536.146	8.29529	1.80145	4.60478	4.13e-06	0.000633892
ENSSSCG00000033204		38.5888	-2.7243	0.593198	-4.59256	4.38e-06	0.000665721
ENSSSCG00000013497	ANKRD24	1516.14	1.64756	0.358941	4.59006	4.43e-06	0.000667324
ENSSSCG00000013553	VAV1	245.65	-1.71162	0.374429	-4.57128	4.85e-06	0.000723169
ENSSSCG00000010903	LHX9	285.918	2.80858	0.615066	4.56631	4.96e-06	0.000733594
ENSSSCG00000023032	SCG2	2436.59	-1.51841	0.333335	-4.55521	5.23e-06	0.000764493
ENSSSCG00000022236		1487.36	-1.39872	0.307211	-4.55297	5.29e-06	0.000764493
ENSSSCG00000040366	ADAMTSL1	191.067	1.76362	0.387453	4.55183	5.32e-06	0.000764493
ENSSSCG00000012790	ARHGAP4	364.029	-1.71751	0.378895	-4.53294	5.82e-06	0.000828648
ENSSSCG00000012893	UNC93B1	538.899	-1.48803	0.329835	-4.51146	6.44e-06	0.000909021
ENSSSCG00000011527	CNTN4	460.427	1.43894	0.319419	4.50486	6.64e-06	0.000928811
ENSSSCG00000006240	FAM110B	671.769	1.68625	0.374462	4.50313	6.7e-06	0.000928811
ENSSSCG00000011125	GATA3	94.5447	2.80522	0.625023	4.48818	7.18e-06	0.000987743
ENSSSCG00000033918		192.645	-1.90179	0.424845	-4.47644	7.59e-06	0.00103463
ENSSSCG00000013041	FERMT3	340.026	-1.46441	0.327431	-4.47243	7.73e-06	0.00103655
ENSSSCG00000015320	CALCR	3020.39	-2.05811	0.460182	-4.47239	7.73e-06	0.00103655
ENSSSCG00000005167	SLC24A2	719.673	1.6966	0.37953	4.47025	7.81e-06	0.00103817
ENSSSCG00000014853	GDPD5	1802.57	1.86581	0.417552	4.46845	7.88e-06	0.00103822
ENSSSCG00000003523	EPHA8	246.842	2.00466	0.449864	4.45616	8.34e-06	0.00109047
ENSSSCG00000007332	GHRH	12.2263	-7.37214	1.66179	-4.43626	9.15e-06	0.00118641
ENSSSCG00000001470	SLA-DMA	206.334	-1.57541	0.356264	-4.42202	9.78e-06	0.00125053
ENSSSCG00000013839	RASAL3	419.306	-1.75651	0.397275	-4.4214	9.81e-06	0.00125053
ENSSSCG00000014441	CSF1R	3485.34	-1.51697	0.343954	-4.41038	1.03e-05	0.0013054
ENSSSCG00000014415	GPR151	629.72	10.0865	2.29307	4.39869	1.09e-05	0.00135987
ENSSSCG00000038838	DLX5	10.742	-7.18588	1.63387	-4.39807	1.09e-05	0.00135987
ENSSSCG00000037358	HPS5	252.319	-1.26299	0.287816	-4.38818	1.14e-05	0.0014121
ENSSSCG00000001895	CPLX3	126.199	1.89561	0.432901	4.37884	1.19e-05	0.00146255
ENSSSCG00000021515	HS3ST1	372.215	1.60019	0.366591	4.36505	1.27e-05	0.00154592
ENSSSCG00000005586	LHX2	155.958	2.09445	0.481355	4.35116	1.35e-05	0.00163402
ENSSSCG00000010404	ALOX5	400.852	-1.54628	0.3555	-4.34958	1.36e-05	0.00163402
ENSSSCG00000014093	CRHBP	59.8332	-2.94112	0.677139	-4.34345	1.4e-05	0.00166767
ENSSSCG00000017604	HLF	1329.77	1.25528	0.289122	4.34169	1.41e-05	0.00166854
ENSSSCG00000013653	ICAM5	76.6744	-2.24748	0.518172	-4.33733	1.44e-05	0.00168937
ENSSSCG00000029199		977.503	2.28203	0.528024	4.32183	1.55e-05	0.00179918
ENSSSCG00000014445	CDX1	39.0139	3.26116	0.758207	4.30115	1.7e-05	0.00195738
ENSSSCG00000025000	SYNDIG1L	1125.82	1.88987	0.439658	4.29851	1.72e-05	0.00195738
ENSSSCG00000008834	SPATA18	149.179	-2.33371	0.543123	-4.29684	1.73e-05	0.00195738
ENSSSCG00000004024		2104.89	-1.50802	0.350965	-4.29678	1.73e-05	0.00195738
ENSSSCG00000008835	RASL11B	246.659	1.74991	0.407896	4.29009	1.79e-05	0.00200299
ENSSSCG00000008794	RHOH	89.9934	-1.97094	0.460144	-4.28331	1.84e-05	0.00205051
ENSSSCG00000001565	CDKN1A	157.06	-1.79603	0.419696	-4.27936	1.87e-05	0.00206051
ENSSSCG00000005449	PTPN3	2591.01	2.11458	0.494177	4.27899	1.88e-05	0.00206051
ENSSSCG00000014599	SYT9	1269.61	1.91581	0.447897	4.27734	1.89e-05	0.00206051
ENSSSCG00000011178	CPNE4	540.14	1.91893	0.448763	4.27604	1.9e-05	0.00206051
ENSSSCG00000009503	HS6ST3	94.3509	2.33228	0.546242	4.26968	1.96e-05	0.00210577
ENSSSCG00000014369	CD14	317.474	-1.80541	0.42385	-4.25956	2.05e-05	0.00217427
ENSSSCG00000006357	FCER1G	681.55	-1.4285	0.335367	-4.25951	2.05e-05	0.00217427
ENSSSCG00000025834	FNDC5	1656.92	1.61399	0.379175	4.25658	2.08e-05	0.00218824
ENSSSCG00000000137	NCF4	265.612	-1.36113	0.320012	-4.25338	2.11e-05	0.00220507
ENSSSCG00000020720	IRAG1	1694.99	1.43641	0.338077	4.24878	2.15e-05	0.00223606
ENSSSCG00000025271		64.3098	-1.99902	0.471167	-4.2427	2.21e-05	0.00228256
ENSSSCG00000011322	CCR1	84.3073	-1.9591	0.462131	-4.23928	2.24e-05	0.00230248
ENSSSCG00000037527	CPLX1	6302.19	1.92998	0.45711	4.22214	2.42e-05	0.00246879
ENSSSCG00000040615		26.5105	3.57875	0.848609	4.21719	2.47e-05	0.00250742
ENSSSCG00000017012	SLIT3	814.901	1.54198	0.365784	4.21556	2.49e-05	0.00250954
ENSSSCG00000036246	GP91-PHOX	220.932	-1.78211	0.422985	-4.21317	2.52e-05	0.00252023
ENSSSCG00000009335	B3GLCT	757.171	1.1243	0.267028	4.21042	2.55e-05	0.00253497
ENSSSCG00000039508	REC114	96.4139	1.77561	0.422236	4.20526	2.61e-05	0.00257739
ENSSSCG00000017427	HAP1	1105.01	-1.73029	0.412052	-4.19919	2.68e-05	0.00263095
ENSSSCG00000007073	ISM1	883.04	2.36845	0.56433	4.19692	2.71e-05	0.00264108
ENSSSCG00000023934	KCNIP4	528.21	1.44619	0.344762	4.19474	2.73e-05	0.00264722
ENSSSCG00000003793	LRRC7	339.13	1.51251	0.360671	4.19358	2.75e-05	0.00264722
ENSSSCG00000024024	CX3CR1	733.046	-1.55447	0.370799	-4.19223	2.76e-05	0.00264722
ENSSSCG00000037425	NFAM1	280.231	1.98612	0.474471	4.18597	2.84e-05	0.00269002
ENSSSCG00000006788	ADORA3	576.183	-1.53151	0.365878	-4.18586	2.84e-05	0.00269002
ENSSSCG00000031819	TP53I11	1606.72	2.12186	0.507376	4.18203	2.89e-05	0.00271946
ENSSSCG00000000932	NTS	281.874	1.97383	0.472192	4.18015	2.91e-05	0.0027258
ENSSSCG00000036618		779.806	-1.30917	0.313386	-4.17749	2.95e-05	0.00274165
ENSSSCG00000014316	TGFBI	178.2	-1.59235	0.383278	-4.15456	3.26e-05	0.00301231
ENSSSCG00000002257	MCTP2	111.506	2.15582	0.519056	4.15334	3.28e-05	0.00301231
ENSSSCG00000006572	NPR1	236.606	2.21924	0.535721	4.14254	3.43e-05	0.00313961
ENSSSCG00000001908	CCDC33	18.9343	-5.08121	1.22733	-4.14005	3.47e-05	0.00315563
ENSSSCG00000040095	GPR35	200.944	-1.87564	0.453464	-4.13626	3.53e-05	0.00318979
ENSSSCG00000032430	ANKRD34C	855.974	1.83479	0.443934	4.13302	3.58e-05	0.00321669
ENSSSCG00000030655	MAMDC2	111.884	1.61093	0.390361	4.12677	3.68e-05	0.00328532
ENSSSCG00000011234	CMTM7	159.448	-1.65591	0.401378	-4.12557	3.7e-05	0.00328532
ENSSSCG00000010728	CPXM2	383.227	1.51138	0.366927	4.11901	3.8e-05	0.00336134
ENSSSCG00000006243	PENK	1045.89	-1.57279	0.382385	-4.1131	3.9e-05	0.00342957
ENSSSCG00000027898	ATP2B1	1675.42	1.08756	0.264891	4.10567	4.03e-05	0.00352199
ENSSSCG00000009148	LEF1	534.618	1.15186	0.280641	4.10438	4.05e-05	0.00352233
ENSSSCG00000031221	FEZF1	43.2048	-9.19301	2.24266	-4.09915	4.15e-05	0.00358308
ENSSSCG00000022726	RHOD	45.6829	2.6319	0.642839	4.09418	4.24e-05	0.00363192
ENSSSCG00000016298	INPP5D	627.762	-1.44199	0.352263	-4.0935	4.25e-05	0.00363192
ENSSSCG00000006156		1928.99	1.12306	0.274712	4.08814	4.35e-05	0.00369681
ENSSSCG00000026701		163.049	2.23	0.545723	4.08632	4.38e-05	0.00370602
ENSSSCG00000034569	OBSCN	353	-1.34041	0.32877	-4.07705	4.56e-05	0.0038364
ENSSSCG00000016192	PLCD4	326.101	1.59447	0.393041	4.05675	4.98e-05	0.00415385
ENSSSCG00000024204	SCN1A	785.785	1.48743	0.366719	4.05605	4.99e-05	0.00415385
ENSSSCG00000009431	DGKH	84.2027	1.94512	0.48007	4.05174	5.08e-05	0.00419084
ENSSSCG00000051796		9.06491	-6.93997	1.71342	-4.05036	5.11e-05	0.00419084
ENSSSCG00000015717	C1QL2	70.4114	-2.03348	0.502055	-4.05031	5.11e-05	0.00419084
ENSSSCG00000027558	GABBR2	5160.28	1.83416	0.454898	4.03202	5.53e-05	0.00450753
ENSSSCG00000006867	LRRC39	81.0048	2.70123	0.67424	4.00633	6.17e-05	0.00500087
ENSSSCG00000017300	MRC2	1305.25	-1.27928	0.319939	-3.99851	6.37e-05	0.00513673
ENSSSCG00000013724		17.3346	7.30543	1.82795	3.99651	6.43e-05	0.00513673
ENSSSCG00000036360	LURAP1L	76.598	1.78676	0.447094	3.99638	6.43e-05	0.00513673
ENSSSCG00000002991	TTC9B	1045.32	1.51247	0.379106	3.98957	6.62e-05	0.00525992
ENSSSCG00000029516	SLC22A8	33.3456	2.96763	0.744685	3.98508	6.75e-05	0.0053336
ENSSSCG00000035972	TULP1	22.8972	5.2395	1.31538	3.98325	6.8e-05	0.00534793
ENSSSCG00000049524		957.371	-1.0467	0.262948	-3.98064	6.87e-05	0.00538033
ENSSSCG00000010169	SIPA1L2	1041.78	1.23682	0.311077	3.97595	7.01e-05	0.00543093
ENSSSCG00000009232	NKX6-1	51.7162	-2.03465	0.511807	-3.97543	7.03e-05	0.00543093
ENSSSCG00000006811	SLC6A17	12015.1	1.7102	0.430345	3.97402	7.07e-05	0.00543093
ENSSSCG00000023501	CCKAR	132.187	-2.91052	0.732438	-3.97375	7.08e-05	0.00543093
ENSSSCG00000006289	F5	86.0156	-2.16805	0.546451	-3.96751	7.26e-05	0.00554811
ENSSSCG00000008524	GALNT14	503.459	2.11855	0.534759	3.96169	7.44e-05	0.00564874
ENSSSCG00000000516	KCNC2	1858.78	1.52811	0.385795	3.96093	7.47e-05	0.00564874
ENSSSCG00000015433	CDHR3	69.0556	-2.83298	0.717353	-3.94922	7.84e-05	0.00590403
ENSSSCG00000008261	HK2	373.373	-1.93282	0.490075	-3.94393	8.02e-05	0.00600726
ENSSSCG00000017349	ADAM11	1712.45	1.5662	0.397738	3.93775	8.22e-05	0.00613484
ENSSSCG00000026041	MAP3K5	438.589	1.17191	0.297696	3.93659	8.26e-05	0.00613568
ENSSSCG00000029260	NDNF	59.3445	1.92549	0.490015	3.92946	8.51e-05	0.00626406
ENSSSCG00000000748	IQSEC3	3998.52	1.26103	0.320925	3.92937	8.52e-05	0.00626406
ENSSSCG00000003256	PRKCG	3229.61	1.44509	0.368104	3.92576	8.65e-05	0.00632926
ENSSSCG00000001572	FGD2	693.439	-1.34654	0.343171	-3.9238	8.72e-05	0.0063391
ENSSSCG00000032303	ENTPD2	289.957	-1.5807	0.402922	-3.9231	8.74e-05	0.0063391
ENSSSCG00000012652	SASH3	183.202	-1.52425	0.388634	-3.92207	8.78e-05	0.0063391
ENSSSCG00000013079	DAGLA	1578.18	1.35683	0.346579	3.91492	9.04e-05	0.00650016
ENSSSCG00000035018	GABRD	892.816	2.05567	0.526792	3.90223	9.53e-05	0.00681957
ENSSSCG00000040951	SCT	298.784	7.34583	1.8856	3.89574	9.79e-05	0.00697331
ENSSSCG00000016140	FZD5	87.4093	-1.60802	0.412978	-3.89373	9.87e-05	0.00700001
ENSSSCG00000004215	KIAA0408	761.377	1.0586	0.272089	3.89062	0.0001	0.00705869
ENSSSCG00000035669		1830.9	2.08306	0.535686	3.88858	0.000100833	0.00708655
ENSSSCG00000033514	CRHR2	695.85	2.15241	0.554104	3.88449	0.000102546	0.00714752
ENSSSCG00000001793	ADAMTSL3	232.797	1.50132	0.386504	3.88435	0.000102605	0.00714752
ENSSSCG00000004150		188.733	1.27196	0.327564	3.8831	0.000103134	0.00715291
ENSSSCG00000005498	PAPPA	82.9105	2.13084	0.549976	3.87443	0.000106875	0.00737039
ENSSSCG00000010755	PTPRE	324.738	-1.06788	0.275688	-3.87352	0.000107274	0.00737039
ENSSSCG00000035218	ADA2	583.604	-1.46871	0.379254	-3.87263	0.000107668	0.00737039
ENSSSCG00000003578	FGR	425.002	-1.22637	0.317741	-3.85965	0.000113551	0.00773956
ENSSSCG00000028531		139.095	-1.39269	0.361102	-3.85677	0.000114895	0.00779062
ENSSSCG00000023503	PRKCD	287.212	-1.41258	0.366445	-3.85483	0.000115809	0.00779062
ENSSSCG00000023837	WFDC1	659.499	1.355	0.351575	3.85408	0.000116165	0.00779062
ENSSSCG00000037070	GRID2IP	1097.49	2.02441	0.525294	3.85386	0.000116271	0.00779062
ENSSSCG00000009831	CUX2	881.836	1.30355	0.338373	3.8524	0.000116965	0.00780409
ENSSSCG00000006737	IGSF3	793.714	1.52124	0.395278	3.84854	0.000118825	0.00789484
ENSSSCG00000014389	RELL2	2243.94	1.44401	0.375366	3.84693	0.000119607	0.00791358
ENSSSCG00000005588	NR5A1	19.0523	-4.6889	1.22093	-3.84044	0.000122815	0.00809194
ENSSSCG00000036049	PEG10	4768.97	-2.08617	0.545536	-3.82407	0.000131267	0.00861299
ENSSSCG00000022246		397.156	-1.39395	0.364732	-3.82184	0.000132458	0.00865522
ENSSSCG00000031925	SHANK3	2830	1.45667	0.38125	3.82078	0.00013303	0.00865679
ENSSSCG00000039651	SLC2A5	410.088	-1.50428	0.395367	-3.80476	0.00014194	0.00914462
ENSSSCG00000009722	SPOCK3	1695.66	1.25065	0.328736	3.80441	0.000142141	0.00914462
ENSSSCG00000016718	NPY	59.2955	-3.29852	0.867181	-3.80373	0.000142536	0.00914462
ENSSSCG00000010926	SYT2	869.811	1.96034	0.515444	3.8032	0.00014284	0.00914462
ENSSSCG00000010015	OSBP2	591.17	1.64782	0.433579	3.8005	0.000144404	0.0092075
ENSSSCG00000036703	BRS3	13.5415	-5.59889	1.47376	-3.79904	0.000145257	0.00922468
ENSSSCG00000013343	SLC17A6	1374.65	1.77179	0.467125	3.79296	0.000148861	0.00941573
ENSSSCG00000015954	DLX2	10.4463	-6.02733	1.59129	-3.78769	0.000152056	0.0095795
ENSSSCG00000001469	SLA-DMB	487.881	-1.25299	0.330925	-3.78633	0.000152889	0.00959376
ENSSSCG00000027272	PIK3CG	157.348	-1.82883	0.483366	-3.78353	0.000154619	0.00966399
ENSSSCG00000012089	ADARB1	2184.33	1.37187	0.363055	3.77868	0.000157663	0.00981543
ENSSSCG00000002432	KCNK13	56.5097	-2.08752	0.553095	-3.77425	0.000160489	0.0099522
ENSSSCG00000004791	RASGRP1	274.591	1.66727	0.442002	3.77209	0.000161886	0.00999961
ENSSSCG00000009612	DOK2	158.102	-1.368	0.362969	-3.7689	0.000163966	0.0100653
ENSSSCG00000030362		272.195	1.3841	0.367279	3.76851	0.000164222	0.0100653
ENSSSCG00000025588	FJX1	1226.33	1.35345	0.360379	3.75562	0.000172913	0.0105571
ENSSSCG00000009664	PTK2B	3102.38	1.41388	0.376971	3.75062	0.000176398	0.0107284
ENSSSCG00000007538	GATA5	46.5025	-2.65988	0.709584	-3.7485	0.000177893	0.0107779
ENSSSCG00000033909		834.152	-1.13303	0.303717	-3.73056	0.000191052	0.0114713
ENSSSCG00000001523	GRM4	847.936	1.61018	0.431662	3.73019	0.000191339	0.0114713
ENSSSCG00000033648		1070.19	-1.18363	0.317331	-3.72995	0.000191514	0.0114713
ENSSSCG00000024549	LYL1	85.9915	-1.60281	0.429939	-3.728	0.000193007	0.0115171
ENSSSCG00000006800	CD53	431.182	-1.42366	0.382064	-3.72622	0.000194375	0.0115551
ENSSSCG00000017233	RAB37	130.281	2.42966	0.652605	3.72301	0.00019686	0.0116274
ENSSSCG00000039408	ADCY7	469.007	-1.3365	0.35901	-3.72275	0.000197062	0.0116274
ENSSSCG00000009874	RASAL1	179.701	-1.26274	0.339369	-3.72084	0.000198562	0.0116724
ENSSSCG00000029715	OLFM1	7024.28	1.20686	0.325525	3.70744	0.000209365	0.0122618
ENSSSCG00000011060	GAD2	1090.68	-1.3511	0.365002	-3.70162	0.000214224	0.0125001
ENSSSCG00000000975	PANX2	2629.86	1.42484	0.385071	3.7002	0.000215434	0.0125245
ENSSSCG00000009203	SNCA	2335.64	1.45998	0.395232	3.69397	0.000220782	0.0127417
ENSSSCG00000017956	CD68	208.356	-1.20256	0.32578	-3.69135	0.000223071	0.012827
ENSSSCG00000002399	NGB	540.767	-1.34501	0.365025	-3.68471	0.000228966	0.0131182
ENSSSCG00000002960	RASGRP4	85.1311	-1.88575	0.512046	-3.68278	0.000230706	0.0131702
ENSSSCG00000009002	TLR2	107.549	-1.67231	0.454582	-3.67879	0.000234342	0.0133297
ENSSSCG00000016061	MYO1B	342.042	1.36316	0.370796	3.6763	0.000236638	0.013412
ENSSSCG00000016751	GCK	183.707	-1.59893	0.435149	-3.67445	0.000238362	0.0134615
ENSSSCG00000005240	DOCK8	201.683	-1.52739	0.416248	-3.66944	0.000243087	0.0136795
ENSSSCG00000029968	ASIC4	125.026	1.55274	0.423718	3.66457	0.000247759	0.013893
ENSSSCG00000011884	HCLS1	550.319	-1.44274	0.394235	-3.65958	0.000252625	0.014066
ENSSSCG00000036008	TACR1	90.9601	-1.60036	0.437925	-3.65442	0.000257765	0.0142519
ENSSSCG00000022029	RAP1GAP	4084.06	1.32428	0.362543	3.65275	0.000259452	0.0142951
ENSSSCG00000011251	MYD88	546.686	-1.20853	0.331269	-3.6482	0.000264087	0.0145
ENSSSCG00000027124		720.318	-1.24113	0.340327	-3.64688	0.000265446	0.0145242
ENSSSCG00000017006	LCP2	203.842	-1.40554	0.385757	-3.64358	0.000268874	0.0145861
ENSSSCG00000008615	VSNL1	4845.35	1.28717	0.353335	3.64291	0.00026957	0.0145861
ENSSSCG00000028338	PAMR1	1121.04	1.04802	0.287706	3.64268	0.000269814	0.0145861
ENSSSCG00000031788	PTAFR	184.336	-1.32405	0.363524	-3.64225	0.000270267	0.0145861
ENSSSCG00000038685	MPPED1	120.481	-1.70542	0.468468	-3.64042	0.000272189	0.0146399
ENSSSCG00000002554	PLD4	662.247	-1.41236	0.388228	-3.63797	0.000274796	0.01473
ENSSSCG00000022303	SLC25A16	231.693	1.40048	0.385344	3.63436	0.00027867	0.0148661
ENSSSCG00000000760	LRTM2	1114.79	1.45572	0.4006	3.63386	0.000279215	0.0148661
ENSSSCG00000016321	IQCA1	82.2972	-2.57087	0.708007	-3.63113	0.000282182	0.0149736
ENSSSCG00000003214	KCNC3	418.566	1.65273	0.456038	3.6241	0.000289972	0.0153355
ENSSSCG00000006088	SDC2	378.183	-1.1628	0.32101	-3.62231	0.00029199	0.0153908
ENSSSCG00000025334	POU4F1	29.9914	6.74371	1.86264	3.6205	0.000294031	0.0154469
ENSSSCG00000002041	SLC7A7	168.293	-1.38671	0.383163	-3.61911	0.000295619	0.0154789
ENSSSCG00000040607	MAF	180.843	-1.31811	0.364604	-3.61517	0.000300154	0.0156645
ENSSSCG00000018047	FAM83G	139.582	2.24935	0.622904	3.61107	0.000304937	0.0158617
ENSSSCG00000022163	GNAL	91.7406	-2.07661	0.575509	-3.60829	0.000308217	0.0159062
ENSSSCG00000016448	KCNH2	1478.54	1.28044	0.354903	3.60785	0.000308742	0.0159062
ENSSSCG00000031771	TSHR	10.8046	-6.19558	1.71762	-3.60707	0.000309673	0.0159062
ENSSSCG00000034656	RTN4R	525.54	1.31093	0.363522	3.60619	0.00031072	0.0159062
ENSSSCG00000013604	MYO1F	342.672	-1.35283	0.37515	-3.60611	0.000310822	0.0159062
ENSSSCG00000013940	NLRP3	164.182	-1.61755	0.449333	-3.5999	0.000318341	0.0162385
ENSSSCG00000007185	SIRPB2	168.207	-1.66708	0.463866	-3.59389	0.000325774	0.0165642
ENSSSCG00000049255		646.229	1.5527	0.432421	3.59071	0.000329777	0.0166818
ENSSSCG00000017561	ABCC3	139.553	-1.87555	0.522382	-3.59038	0.000330197	0.0166818
ENSSSCG00000031262	TXNIP	783.823	-1.14337	0.319506	-3.57854	0.000345521	0.0173452
ENSSSCG00000003170	SLC17A7	429.085	5.12481	1.43264	3.57718	0.000347317	0.0173801
ENSSSCG00000010725	HMX2	7.72637	-6.70913	1.87732	-3.57379	0.000351857	0.0175518
ENSSSCG00000034286		318.914	-1.04095	0.291417	-3.57201	0.000354247	0.0176155
ENSSSCG00000028501		182.04	-1.67303	0.468614	-3.57017	0.000356754	0.0176845
ENSSSCG00000031957	RIMS2	844.939	1.29947	0.364143	3.56857	0.000358938	0.0177372
ENSSSCG00000004827	GABRA5	1364.5	1.55815	0.436998	3.56558	0.000363049	0.0177944
ENSSSCG00000005095		816.74	1.61703	0.453548	3.56528	0.000363464	0.0177944
ENSSSCG00000022208	TNFRSF1B	794.553	-1.0398	0.291646	-3.56528	0.000363472	0.0177944
ENSSSCG00000014213	KCNN2	105.818	1.60212	0.450284	3.55802	0.000373663	0.0182368
ENSSSCG00000015307	CDK14	524.705	1.26502	0.355864	3.55479	0.000378276	0.0184052
ENSSSCG00000038902	KCNK6	51.0588	-1.84368	0.518842	-3.55345	0.000380207	0.0184424
ENSSSCG00000039270	TREM2	478.84	-1.1726	0.330627	-3.54659	0.000390253	0.0188718
ENSSSCG00000015550	RGS16	8315.52	2.03392	0.574089	3.54287	0.000395797	0.0190708
ENSSSCG00000012156	CDKL5	945.258	1.24856	0.352509	3.54192	0.000397232	0.0190708
ENSSSCG00000036078	KCNJ3	358.008	1.31485	0.371345	3.54078	0.000398942	0.0190708
ENSSSCG00000017498	PPP1R1B	1682.46	1.90141	0.537065	3.54037	0.000399572	0.0190708
ENSSSCG00000045502	WDFY4	48.3129	-2.16129	0.610598	-3.53963	0.000400691	0.0190708
ENSSSCG00000008853	TLL1	70.2508	1.79255	0.506509	3.53903	0.000401604	0.0190708
ENSSSCG00000033849	CD37	97.979	-2.10007	0.593604	-3.53782	0.000403444	0.0191008
ENSSSCG00000004053	TAGAP	380.104	-1.24383	0.351797	-3.53566	0.000406753	0.0191999
ENSSSCG00000032162	P2RY13	91.2319	-2.20833	0.625421	-3.53094	0.000414081	0.0194877
ENSSSCG00000033815	SST	801.6	-4.07956	1.15607	-3.52881	0.000417431	0.0195871
ENSSSCG00000025810	KCNAB1	324.552	1.22342	0.346991	3.52578	0.000422234	0.0197538
ENSSSCG00000033463	KCNF1	957.509	1.73114	0.491652	3.52107	0.00042981	0.0200489
ENSSSCG00000030877	FRMPD4	601.274	1.61922	0.460022	3.51987	0.000431751	0.0200612
ENSSSCG00000014725	HBB	871.309	1.61055	0.457627	3.51935	0.00043261	0.0200612
ENSSSCG00000040016		86.149	-1.68491	0.4795	-3.5139	0.000441585	0.0203739
ENSSSCG00000027826	GIMAP4	1048.86	-1.19737	0.340774	-3.51369	0.00044193	0.0203739
ENSSSCG00000012773	PNCK	672.221	-1.09774	0.312675	-3.51081	0.000446749	0.0205331
ENSSSCG00000001945		60.7053	-7.67419	2.18633	-3.51007	0.000447981	0.0205331
ENSSSCG00000026211	NRN1	2406.74	1.77799	0.507269	3.50502	0.000456578	0.0208667
ENSSSCG00000033581	RGS7BP	238.871	1.56075	0.446179	3.49804	0.000468685	0.0212685
ENSSSCG00000037019	CAMK4	288.725	1.32681	0.379346	3.49764	0.000469395	0.0212685
ENSSSCG00000008631	SLC66A3	220.511	1.14851	0.328396	3.49733	0.00046994	0.0212685
ENSSSCG00000036446	PALD1	621.026	-1.09377	0.312787	-3.49687	0.00047075	0.0212685
ENSSSCG00000032557	LDHB	91.5477	-3	0.859372	-3.49092	0.000481359	0.0216242
ENSSSCG00000036868	CTNNBIP1	1534.75	1.20486	0.345332	3.489	0.000484824	0.0217182
ENSSSCG00000048391		104.072	-3.02097	0.866198	-3.48762	0.000487338	0.0217692
ENSSSCG00000004065	TIAM2	145.792	1.36846	0.392532	3.48623	0.000489883	0.0218212
ENSSSCG00000027013	CYP4F8	243.407	1.33892	0.384357	3.48352	0.000494873	0.0219815
ENSSSCG00000031640		3504.54	-1.42528	0.409669	-3.47911	0.000503089	0.0222216
ENSSSCG00000001977	STXBP6	460.588	1.09319	0.314331	3.47783	0.000505484	0.0222652
ENSSSCG00000032113		73.0096	-2.03711	0.586121	-3.47558	0.000509743	0.0223904
ENSSSCG00000026084	SLC49A3	347.42	-1.26686	0.364715	-3.47355	0.000513619	0.0224982
ENSSSCG00000015700	TMEM163	1463.51	1.22394	0.35257	3.47148	0.000517593	0.0226097
ENSSSCG00000026453	ACSM5	73.0638	1.82059	0.52468	3.46991	0.000520631	0.022641
ENSSSCG00000039498	RBFOX3	330.361	1.29627	0.373604	3.46963	0.000521174	0.022641
ENSSSCG00000000082	CACNA1I	742.44	1.19651	0.345069	3.46746	0.000525396	0.0227155
ENSSSCG00000006372	ARHGAP30	210.746	-1.17111	0.337762	-3.46728	0.000525763	0.0227155
ENSSSCG00000004132	PHACTR2	487.133	1.36478	0.393997	3.46394	0.000532325	0.0229364
ENSSSCG00000008006	FBXL16	7425	1.27747	0.369961	3.453	0.000554395	0.023781
ENSSSCG00000027196		86.8508	-1.4713	0.426206	-3.45209	0.000556263	0.023781
ENSSSCG00000016573	IRF5	317.422	-1.35206	0.391747	-3.45136	0.000557765	0.023781
ENSSSCG00000013473	GNA15	144.667	-1.51003	0.437527	-3.45128	0.000557944	0.023781
ENSSSCG00000039767	TH	331.378	-4.52465	1.31168	-3.44952	0.00056159	0.0238721
ENSSSCG00000004192	CCN2	556.327	-1.63999	0.475889	-3.44617	0.000568597	0.0241052
ENSSSCG00000000741	NRIP2	143.33	-1.2964	0.376303	-3.4451	0.000570843	0.0241357
ENSSSCG00000009111	SYNPO2	431.18	1.65416	0.481194	3.43762	0.000586859	0.0247467
ENSSSCG00000006729	TENT5C	62.5206	-1.65969	0.483024	-3.43604	0.000590286	0.024825
ENSSSCG00000000223	BIN2	257.674	-1.25708	0.366007	-3.43459	0.00059346	0.0248267
ENSSSCG00000023868		73.7487	-1.65362	0.481461	-3.43458	0.000593466	0.0248267
ENSSSCG00000014878	PAK1	7488.14	1.29414	0.37705	3.43228	0.00059852	0.024972
ENSSSCG00000012862	OSBPL5	1213.1	1.17748	0.343762	3.42528	0.00061417	0.0255576
ENSSSCG00000005530	LHX6	30.7051	-2.13345	0.623615	-3.42111	0.000623663	0.0258231
ENSSSCG00000001771	RASGRF1	2084.55	1.35579	0.396309	3.42104	0.000623818	0.0258231
ENSSSCG00000008123	ARID5A	232.737	-1.07568	0.314533	-3.41993	0.000626382	0.0258616
ENSSSCG00000009543		353.677	1.87649	0.549399	3.41554	0.000636567	0.0262018
ENSSSCG00000003558	RPS6KA1	629.44	-1.12517	0.329484	-3.41495	0.000637936	0.0262018
ENSSSCG00000005358		475.39	1.35667	0.39749	3.4131	0.000642281	0.0263119
ENSSSCG00000015353	SCIN	179.499	-1.48524	0.436526	-3.4024	0.000667957	0.0272279
ENSSSCG00000010770	KNDC1	2651.45	1.06927	0.314274	3.40235	0.000668084	0.0272279
ENSSSCG00000009092	TRPC3	213.985	1.51371	0.44507	3.40105	0.000671266	0.0272462
ENSSSCG00000013901	IFI30	106.684	-1.42973	0.420415	-3.40076	0.000671979	0.0272462
ENSSSCG00000036306		2048.61	-1.31	0.385309	-3.39988	0.000674157	0.0272646
ENSSSCG00000009809	MORN3	27.9805	-3.19766	0.941834	-3.39514	0.000685936	0.0276702
ENSSSCG00000017896	SCIMP	55.2904	-1.59454	0.470322	-3.39032	0.000698109	0.0280896
ENSSSCG00000040981	GMFG	120.332	-1.739	0.513984	-3.38338	0.000716003	0.0286976
ENSSSCG00000006969	TRMT9B	136.593	1.37104	0.405266	3.38305	0.00071685	0.0286976
ENSSSCG00000024344	CCR5	361.783	-1.48157	0.439011	-3.3748	0.000738684	0.029497
ENSSSCG00000011078	ARMC3	48.8052	-3.06906	0.909935	-3.37283	0.000744003	0.0295823
ENSSSCG00000004342	NDUFAF4	137.986	1.2889	0.382166	3.37262	0.000744561	0.0295823
ENSSSCG00000025537	PTPN6	432.624	-1.07502	0.319053	-3.36941	0.000753281	0.0297791
ENSSSCG00000006350		84.3697	-1.836	0.545142	-3.36793	0.000757335	0.0298647
ENSSSCG00000031717	ADCY8	931.805	1.0809	0.321041	3.36686	0.000760287	0.0299065
ENSSSCG00000016621	KCND2	333.396	1.40632	0.417867	3.36548	0.000764112	0.0299824
ENSSSCG00000006774	PPM1J	487.944	1.11389	0.331051	3.36469	0.000766283	0.0299932
ENSSSCG00000021176	LPXN	122.092	-1.27799	0.379901	-3.364	0.000768206	0.0299942
ENSSSCG00000039311	NCS1	12669.3	1.06057	0.315424	3.36238	0.000772733	0.0300966
ENSSSCG00000036746	RASL10B	2965.67	1.08635	0.323269	3.36053	0.000777933	0.0301619
ENSSSCG00000009648		7113.78	1.20006	0.357152	3.36009	0.00077917	0.0301619
ENSSSCG00000028203		142.162	-1.74297	0.51878	-3.35975	0.000780132	0.0301619
ENSSSCG00000029536	SCTR	20.003	3.64676	1.08592	3.35822	0.000784475	0.0302559
ENSSSCG00000039407		66.2274	-1.62655	0.484745	-3.35548	0.00079226	0.0304729
ENSSSCG00000011330	NBEAL2	172.858	-1.36822	0.407827	-3.35489	0.000793956	0.0304729
ENSSSCG00000007564	AMZ1	165.286	-1.32841	0.396902	-3.34696	0.000817038	0.0312073
ENSSSCG00000032015	SH3BGRL2	649.355	1.31507	0.393105	3.34533	0.00082184	0.0313151
ENSSSCG00000038345	IKZF1	181.892	-1.4846	0.44428	-3.34158	0.000833033	0.0316653
ENSSSCG00000040919	RTN4RL2	88.5586	2.6308	0.787621	3.34018	0.000837228	0.0317484
ENSSSCG00000023894	AKNA	259.809	-1.18979	0.356293	-3.33936	0.000839714	0.0317665
ENSSSCG00000007927	PPL	347.816	1.64571	0.494185	3.33015	0.000868	0.0327582
ENSSSCG00000003900	DMBX1	13.1036	4.4825	1.348	3.32531	0.000883212	0.0332529
ENSSSCG00000011436		132.233	-1.40092	0.421661	-3.32239	0.000892501	0.0335228
ENSSSCG00000006002	CCN3	101.096	-1.86371	0.562195	-3.31507	0.000916217	0.0343321
ENSSSCG00000015246	ST14	94.0777	-1.61113	0.486117	-3.31429	0.000918758	0.0343459
ENSSSCG00000010929	CYB5R1	1579.72	1.06871	0.32252	3.31363	0.000920931	0.034346
ENSSSCG00000000248	KRT5	44.0087	-2.72322	0.822905	-3.30928	0.000935358	0.0348019
ENSSSCG00000013106	PTGDR2	110.937	-1.51295	0.457323	-3.30828	0.000938725	0.0348452
ENSSSCG00000039522	SHISAL1	7907.22	1.65951	0.502136	3.3049	0.00095011	0.0351852
ENSSSCG00000032135		34.4784	-2.55727	0.774385	-3.30233	0.000958866	0.0354265
ENSSSCG00000006531		451.052	1.33999	0.406038	3.30017	0.000966253	0.0356162
ENSSSCG00000023165	SEMA7A	2552.44	1.39186	0.42266	3.29309	0.000990916	0.0364404
ENSSSCG00000012988	EHBP1L1	989.694	-1.21626	0.36958	-3.29093	0.000998567	0.0366365
ENSSSCG00000036461	CACNG5	453.721	1.70853	0.519474	3.28896	0.00100558	0.0368085
ENSSSCG00000026363	CHRNB3	76.2588	7.9885	2.4303	3.28705	0.00101244	0.0369741
ENSSSCG00000000130	CYTH4	335.883	-1.10807	0.337605	-3.28215	0.00103021	0.0374498
ENSSSCG00000023859	LRRTM1	1477.06	1.47919	0.450857	3.28085	0.00103496	0.0375364
ENSSSCG00000030345	INPP5J	513.492	1.35328	0.412916	3.27738	0.00104775	0.037913
ENSSSCG00000022202	TOX2	307.643	-1.08722	0.332904	-3.26587	0.00109129	0.0393088
ENSSSCG00000006107	PDP1	1168.5	1.42533	0.436795	3.26316	0.00110178	0.0394526
ENSSSCG00000011487	FEZF2	11.8504	-4.78964	1.46822	-3.2622	0.00110551	0.0394526
ENSSSCG00000027404	UNC93A	10.4205	-5.00283	1.53359	-3.26216	0.00110567	0.0394526
ENSSSCG00000036796	VWA7	123.493	1.31928	0.40448	3.26166	0.0011076	0.0394526
ENSSSCG00000038929	CEMIP	136.036	1.5712	0.481744	3.26149	0.00110828	0.0394526
ENSSSCG00000003690	DLGAP1	725.256	1.192	0.365573	3.26063	0.00111167	0.0394526
ENSSSCG00000008392	BCL11A	146.453	1.5093	0.462926	3.26035	0.00111275	0.0394526
ENSSSCG00000031487	LSP1	1301.34	-1.03156	0.316648	-3.25774	0.00112304	0.0397284
ENSSSCG00000036322	SPRY4	476.929	1.25727	0.386637	3.25181	0.00114672	0.0403137
ENSSSCG00000027628	IL6R	245.237	-1.1933	0.367043	-3.25112	0.00114953	0.0403137
ENSSSCG00000003325		324.795	-2.2173	0.682025	-3.25105	0.00114978	0.0403137
ENSSSCG00000029752		106.472	-1.37842	0.424221	-3.2493	0.00115687	0.0404727
ENSSSCG00000012034	TIAM1	554.402	1.01138	0.311349	3.24839	0.00116062	0.0404876
ENSSSCG00000000759	WNT5B	203.11	1.44962	0.446319	3.24794	0.00116242	0.0404876
ENSSSCG00000033990	RD3L	29.2541	2.75609	0.84892	3.24658	0.00116799	0.0405383
ENSSSCG00000034293	ARL4C	621.965	1.15171	0.354772	3.24634	0.001169	0.0405383
ENSSSCG00000008722	SH3TC1	182.934	-1.38498	0.426952	-3.24388	0.00117912	0.0407997
ENSSSCG00000028488	LTC4S	245.579	-1.31349	0.405027	-3.24297	0.00118289	0.0408408
ENSSSCG00000009160	TACR3	14.0794	-3.22865	0.996319	-3.24058	0.00119288	0.041096
ENSSSCG00000026742	BTK	123.204	-1.42616	0.440446	-3.23799	0.00120374	0.0413797
ENSSSCG00000008029	BAIAP3	3858.78	-1.47416	0.45568	-3.23508	0.00121609	0.0417136
ENSSSCG00000039677	CHRNA4	3591.95	1.74619	0.540106	3.23305	0.00122478	0.0419208
ENSSSCG00000001439	GPSM3	143.802	-1.28271	0.396902	-3.2318	0.00123015	0.0420138
ENSSSCG00000006821	GSTM3	311.585	-1.12709	0.348843	-3.23094	0.00123383	0.0420487
ENSSSCG00000016726	ADCY1	1954.62	1.54856	0.479392	3.23025	0.00123682	0.04206
ENSSSCG00000001804	HOMER2	378.264	1.2066	0.373684	3.22894	0.0012425	0.0421624
ENSSSCG00000015175	VWA5A	1467.62	-1.19669	0.371558	-3.22074	0.0012786	0.0432021
ENSSSCG00000033558	GABRB2	569.763	1.70314	0.529628	3.21572	0.00130117	0.0438707
ENSSSCG00000004012	THBS2	384.705	-1.23804	0.385157	-3.21437	0.00130731	0.043984
ENSSSCG00000039838	RGS10	283.179	-1.37846	0.42956	-3.20901	0.00133193	0.0447172
ENSSSCG00000002764	SMPD3	617.805	1.2164	0.379697	3.2036	0.00135719	0.0454609
ENSSSCG00000030088		138.41	-1.76125	0.549867	-3.20304	0.00135983	0.0454609
ENSSSCG00000007849	CRYM	440.296	1.23076	0.384428	3.20154	0.00136695	0.0455939
ENSSSCG00000003081	CEACAM16	85.6187	1.84652	0.576858	3.20099	0.00136958	0.0455939
ENSSSCG00000025685	TP73	39.5603	-2.59415	0.810582	-3.20035	0.0013726	0.0455987
ENSSSCG00000002919	TYROBP	534.649	-1.35412	0.423648	-3.19634	0.00139183	0.0461405
ENSSSCG00000009520	ZIC2	796.929	1.82643	0.571745	3.19449	0.00140077	0.0462386
ENSSSCG00000009237	HPSE	171.362	-1.84984	0.579086	-3.19442	0.00140113	0.0462386
ENSSSCG00000027565	ARHGAP45	576.482	-1.19681	0.374715	-3.19392	0.00140356	0.0462386
ENSSSCG00000010654	ATRNL1	199.875	1.12749	0.353408	3.19033	0.00142112	0.0465488
ENSSSCG00000020941	LTB4R2	64.2634	-1.59491	0.499943	-3.19019	0.00142181	0.0465488
ENSSSCG00000002637	DBNDD1	951.494	1.08122	0.339003	3.18941	0.00142561	0.0465769
ENSSSCG00000010392	CHAT	31.3767	4.35192	1.36604	3.18579	0.0014436	0.0470675
ENSSSCG00000000866	MYBPC1	94.246	5.05379	1.58701	3.18448	0.00145013	0.0471831
ENSSSCG00000031579	PCP4L1	364.766	1.41916	0.446256	3.18014	0.00147202	0.047797
ENSSSCG00000001920	HCN4	420.076	1.54901	0.487405	3.17807	0.0014826	0.0480292
ENSSSCG00000004309	CNR1	267.417	-1.60301	0.504575	-3.17696	0.00148829	0.0480292
ENSSSCG00000003069	KCNN4	17.6062	3.51219	1.10731	3.17182	0.00151486	0.0484979
ENSSSCG00000012409	CITED1	158.858	-1.14043	0.359555	-3.17178	0.00151508	0.0484979
ENSSSCG00000036573	SPDEF	56.9009	3.31469	1.04529	3.17106	0.00151883	0.0485198
ENSSSCG00000039780	RTN4RL1	1416.33	1.61447	0.509733	3.16728	0.0015387	0.0490554
ENSSSCG00000012656	ELF4	115.815	-1.47662	0.466363	-3.16624	0.00154424	0.049067
ENSSSCG00000002831	IRX3	107.821	1.55908	0.492439	3.16604	0.00154527	0.049067
ENSSSCG00000011692	ZIC1	752.597	1.75762	0.555262	3.1654	0.00154871	0.0490777
ENSSSCG00000011723	MME	51.2821	2.15814	0.681945	3.16468	0.00155252	0.0491001
ENSSSCG00000002494	CLMN	153.923	1.16853	0.36939	3.16339	0.00155942	0.0492089
ENSSSCG00000000291		31.0472	-2.07346	0.655561	-3.16288	0.00156219	0.0492089
ENSSSCG00000012269	CDK16	2925	1.03381	0.327651	3.15522	0.00160375	0.0504177
ENSSSCG00000017178	SPHK1	47.3039	1.79742	0.570125	3.15267	0.00161783	0.0507593
ENSSSCG00000013102	MS4A7	65.5194	-2.20288	0.699596	-3.14879	0.00163946	0.0513093
ENSSSCG00000005953	KCNQ3	620.885	1.28829	0.409194	3.14837	0.00164185	0.0513093
ENSSSCG00000017562	CACNA1G	3315.38	1.33133	0.42477	3.13424	0.00172298	0.0536327
ENSSSCG00000012769	ATP2B3	1259.69	1.01298	0.323272	3.13351	0.00172729	0.0536612
ENSSSCG00000003795	WLS	3470.65	1.0053	0.321042	3.13135	0.00174005	0.053952
ENSSSCG00000004779	PLCB2	176.006	-1.47311	0.470727	-3.12943	0.00175146	0.0541992
ENSSSCG00000006264	OPRK1	54.2259	-1.76307	0.563548	-3.12851	0.00175692	0.0542622
ENSSSCG00000040795		18.1037	-2.65072	0.849509	-3.1203	0.00180669	0.0556905
ENSSSCG00000010724	HMX3	5.7451	-6.28095	2.01514	-3.11688	0.00182775	0.0561209
ENSSSCG00000014072	ENC1	722.946	1.3235	0.425423	3.11103	0.00186439	0.0571348
ENSSSCG00000036747	WAS	348.85	-1.18617	0.381854	-3.10633	0.00189423	0.0579369
ENSSSCG00000037184	GPR4	501.421	1.42181	0.457857	3.10536	0.00190046	0.0580153
ENSSSCG00000004728	CAPN3	181.679	-1.46754	0.472971	-3.10282	0.00191688	0.0584039
ENSSSCG00000037360	CST3	16483.7	-1.01017	0.325637	-3.10212	0.00192139	0.0584255
ENSSSCG00000020749	KCNAB2	5369.25	1.40197	0.452021	3.10157	0.00192498	0.0584255
ENSSSCG00000014823	P2RY6	115.989	-1.42618	0.460302	-3.09835	0.00194601	0.0589507
ENSSSCG00000033337	ARHGDIB	415.152	-1.1156	0.360354	-3.09584	0.00196254	0.0593376
ENSSSCG00000012607	TMEM255A	692.757	-1.66619	0.538724	-3.09284	0.0019825	0.0598268
ENSSSCG00000000948	SYT1	6776.12	1.1306	0.365829	3.09051	0.0019981	0.0601829
ENSSSCG00000031715	CARD9	213.432	-1.47835	0.478604	-3.08887	0.0020092	0.0604021
ENSSSCG00000035020	STK32B	122.357	-1.22206	0.396088	-3.08533	0.00203327	0.0610098
ENSSSCG00000009250	PRKG2	115.329	1.27297	0.412815	3.08362	0.00204496	0.0612443
ENSSSCG00000033623		185.9	-1.50795	0.489841	-3.07845	0.00208079	0.0621995
ENSSSCG00000012463	CHM	295.189	1.36539	0.443694	3.07733	0.00208867	0.0623173
ENSSSCG00000037698	TCERG1L	68.8907	-1.67459	0.544428	-3.07586	0.00209896	0.0625064
ENSSSCG00000024467		322.908	1.59008	0.517252	3.0741	0.0021114	0.0627587
ENSSSCG00000015323	GNGT1	63.5738	-2.07787	0.676056	-3.07351	0.00211554	0.0627636
ENSSSCG00000011120	USP6NL	703.855	1.01253	0.329699	3.07108	0.00213284	0.0630405
ENSSSCG00000009301	GPR12	250.618	1.43562	0.467724	3.06937	0.0021451	0.0631888
ENSSSCG00000013386		95.598	-1.60555	0.523107	-3.06927	0.00214585	0.0631888
ENSSSCG00000009880	SLC8B1	201.337	-1.11952	0.365061	-3.06667	0.00216459	0.0633863
ENSSSCG00000003374	ESPN	47.0114	3.42233	1.11654	3.06512	0.00217579	0.0635502
ENSSSCG00000011384	BSN	2430.47	1.1327	0.369583	3.06479	0.00217822	0.0635502
ENSSSCG00000038578	HRH3	2417.57	1.28969	0.421115	3.06255	0.0021946	0.0636756
ENSSSCG00000026587	BATF3	108.825	-1.50485	0.491533	-3.06155	0.00220194	0.0637219
ENSSSCG00000010962	FRMD3	213.767	1.55733	0.508726	3.06124	0.00220426	0.0637219
ENSSSCG00000006218	PDE7A	404.572	-1.10041	0.359635	-3.0598	0.00221483	0.0639109
ENSSSCG00000039890	RASL11A	209.757	1.58833	0.519623	3.05669	0.00223799	0.0644615
ENSSSCG00000014249	MARCHF3	237.222	1.3511	0.442396	3.05405	0.00225773	0.0647769
ENSSSCG00000024837	SYT12	3213.95	1.29442	0.423863	3.05388	0.00225906	0.0647769
ENSSSCG00000000025		310.346	-1.36287	0.446343	-3.05341	0.00226257	0.0647769
ENSSSCG00000021534	SLC30A3	33.0917	-2.30042	0.753483	-3.05304	0.00226533	0.0647769
ENSSSCG00000034284	LAIR1	143.849	-1.35045	0.442744	-3.0502	0.00228692	0.0652764
ENSSSCG00000034773		234.274	1.66315	0.546063	3.04571	0.00232132	0.066045
ENSSSCG00000009839	CIT	3134.03	1.19067	0.39095	3.04559	0.0023222	0.066045
ENSSSCG00000022237	SUSD3	209.865	-1.23093	0.404498	-3.0431	0.00234158	0.0664765
ENSSSCG00000006852	NTNG1	2443.73	1.58567	0.52177	3.03902	0.00237346	0.0669813
ENSSSCG00000002828	LPCAT2	227.516	-1.46942	0.483535	-3.0389	0.00237442	0.0669813
ENSSSCG00000044583	LGR6	108.761	1.74616	0.574646	3.03866	0.0023763	0.0669813
ENSSSCG00000010432		221.081	1.14386	0.376538	3.03783	0.00238285	0.0670461
ENSSSCG00000013546	DENND1C	110.212	-1.33738	0.440436	-3.0365	0.00239339	0.0672233
ENSSSCG00000010278	CDH23	214.876	-1.03885	0.342412	-3.03392	0.002414	0.067682
ENSSSCG00000001715	ENPP5	697.152	1.11464	0.367545	3.03267	0.00242401	0.0678423
ENSSSCG00000016022	ZNF804A	284.258	1.32313	0.436554	3.03085	0.00243869	0.0679179
ENSSSCG00000006393	KCNJ9	1262.06	1.16012	0.382778	3.0308	0.00243907	0.0679179
ENSSSCG00000016816	ADAMTS12	23.5851	-2.21069	0.729425	-3.03073	0.0024396	0.0679179
ENSSSCG00000031155	RASD2	1767.76	1.28952	0.426872	3.02085	0.00252063	0.0700505
ENSSSCG00000036963	LRRC25	122.247	-1.55119	0.515102	-3.01143	0.00260024	0.0720099
ENSSSCG00000009942	DAO	592.85	1.92814	0.640409	3.0108	0.00260558	0.0720316
ENSSSCG00000031721	SOX14	14.4553	2.93771	0.976393	3.00874	0.00262336	0.0723965
ENSSSCG00000028341		39.7537	2.24976	0.748244	3.00672	0.00264086	0.0727524
ENSSSCG00000004644	HDC	163.388	-6.23715	2.07591	-3.00454	0.00265981	0.0729118
ENSSSCG00000038610	INHBB	128.647	1.2192	0.405941	3.00339	0.00266989	0.0730431
ENSSSCG00000043551		5.36537	-6.18441	2.06045	-3.00149	0.00268662	0.073374
ENSSSCG00000008265	DOK1	231.236	-1.05982	0.353206	-3.00058	0.00269469	0.0734675
ENSSSCG00000035392	IGFBP2	277.738	1.3079	0.436396	2.99706	0.00272597	0.0739378
ENSSSCG00000017317	WNT3	387.663	1.59767	0.533643	2.99389	0.00275447	0.0745829
ENSSSCG00000003278		92.6252	-2.12788	0.711022	-2.99271	0.00276508	0.0747018
ENSSSCG00000014672		213.889	-1.46073	0.488209	-2.99202	0.00277138	0.0747018
ENSSSCG00000031290	GRIN2A	93.0699	1.76974	0.591521	2.99184	0.00277303	0.0747018
ENSSSCG00000011277	CCK	138.306	-1.76474	0.590384	-2.98914	0.00279765	0.0751092
ENSSSCG00000009765	DNAH10	236.779	-1.39051	0.465642	-2.98622	0.00282446	0.0756846
ENSSSCG00000013278	TSPAN18	1238.71	1.39696	0.467892	2.98565	0.00282973	0.0756846
ENSSSCG00000004236	PKIB	231.527	1.81235	0.607584	2.98287	0.00285555	0.0760316
ENSSSCG00000005955	EFR3A	1306.6	1.07192	0.35962	2.98072	0.00287575	0.0764273
ENSSSCG00000007369		52.3424	-1.47669	0.495952	-2.97748	0.0029063	0.0771096
ENSSSCG00000024219	TIGAR	713.672	1.11682	0.375329	2.97558	0.00292436	0.0774429
ENSSSCG00000012732		13.5411	3.86564	1.29932	2.97513	0.00292866	0.0774429
ENSSSCG00000011259	SCN5A	33.8795	-2.42588	0.8158	-2.97363	0.00294304	0.0774784
ENSSSCG00000004109	ZC3H12D	25.987	-2.16388	0.727707	-2.97356	0.00294365	0.0774784
ENSSSCG00000038152	CNTN6	109.105	1.27972	0.430381	2.97345	0.0029447	0.0774784
ENSSSCG00000023582	GPR149	164.552	2.34448	0.789545	2.9694	0.00298378	0.0782576
ENSSSCG00000002262	SV2B	2045.9	1.46648	0.49387	2.96936	0.00298421	0.0782576
ENSSSCG00000000950	E2F7	524.767	1.56113	0.525894	2.96853	0.00299224	0.0783382
ENSSSCG00000023186	CA4	270.283	1.18915	0.400881	2.96635	0.00301353	0.0787652
ENSSSCG00000001589	GLP1R	10.441	-4.19424	1.41633	-2.96134	0.00306303	0.0797526
ENSSSCG00000009330	ALOX5AP	554.517	-1.09986	0.371505	-2.96055	0.00307086	0.0797526
ENSSSCG00000001242	GABBR1	24846.5	1.1025	0.372405	2.96049	0.00307148	0.0797526
ENSSSCG00000038420	PERP	155.663	1.16669	0.394372	2.95834	0.00309301	0.0801801
ENSSSCG00000030515	GABRA4	664.957	1.11438	0.377225	2.95417	0.00313512	0.0810298
ENSSSCG00000006878	DPYD	116.516	-1.19981	0.406154	-2.95408	0.00313604	0.0810298
ENSSSCG00000021027	PGBD5	1466.92	1.04089	0.35281	2.9503	0.0031747	0.0818949
ENSSSCG00000035712	KCTD8	125.954	1.9492	0.661034	2.94871	0.00319101	0.0821816
ENSSSCG00000040811	PYCARD	138.155	-1.35066	0.458238	-2.9475	0.00320359	0.0823156
ENSSSCG00000027981	RTL9	30.2985	-2.1349	0.724675	-2.946	0.00321909	0.0825016
ENSSSCG00000017170	MGAT5B	1675.41	1.28817	0.437589	2.94379	0.00324215	0.0828242
ENSSSCG00000011208	ZNF385D	176.691	1.04824	0.356324	2.94182	0.00326291	0.083086
ENSSSCG00000006634	TNFAIP8L2	191.936	-1.77547	0.6038	-2.9405	0.00327688	0.0833075
ENSSSCG00000021944	RAC2	119.736	-1.37565	0.468669	-2.93523	0.003333	0.0844627
ENSSSCG00000037751	OTOF	48.7228	-2.63485	0.898472	-2.93259	0.00336147	0.0850478
ENSSSCG00000002032	SLC7A8	1644.36	1.38551	0.473237	2.92773	0.00341446	0.0859759
ENSSSCG00000014876	MYO7A	79.7219	-1.20789	0.413247	-2.92292	0.00346766	0.0871765
ENSSSCG00000035222	CHST8	460.698	1.11377	0.381161	2.92204	0.00347748	0.0872847
ENSSSCG00000003212	NAPSA	85.4528	-1.35044	0.462965	-2.91693	0.00353495	0.0885866
ENSSSCG00000040728	EYA1	37.3192	2.19588	0.754192	2.91157	0.00359622	0.0896956
ENSSSCG00000026499	NMT2	702.263	1.59865	0.549533	2.9091	0.00362465	0.0902624
ENSSSCG00000035153	TRIM38	100.081	-1.4548	0.501184	-2.90273	0.00369925	0.0915433
ENSSSCG00000027677		306.879	-1.11883	0.385638	-2.90126	0.00371666	0.0918305
ENSSSCG00000034036		27.348	-2.2158	0.764037	-2.90012	0.0037302	0.0920212
ENSSSCG00000035537	RUNX1	92.3323	-1.45683	0.503003	-2.89626	0.00377642	0.0930165
ENSSSCG00000025921	TMEM41A	711.636	1.20822	0.417245	2.8957	0.00378312	0.0930364
ENSSSCG00000016579	CCDC136	6864.53	1.41522	0.488848	2.89501	0.00379151	0.0930979
ENSSSCG00000007083	PCSK2	2972.38	1.29564	0.44766	2.89426	0.00380059	0.0931763
ENSSSCG00000031493	CYBA	721.377	-1.20817	0.417618	-2.89299	0.00381591	0.093407
ENSSSCG00000006464	NTRK1	10.2632	-3.54201	1.22481	-2.89189	0.00382932	0.093446
ENSSSCG00000036465		84.1493	1.96743	0.68065	2.89051	0.00384617	0.0937127
ENSSSCG00000007978		361.062	1.29768	0.449091	2.88956	0.00385776	0.0938503
ENSSSCG00000004433	HS3ST5	366.266	1.12768	0.390531	2.88757	0.00388232	0.0943027
ENSSSCG00000038598	ADRB2	104.94	-1.23935	0.429606	-2.88485	0.00391605	0.0949762
ENSSSCG00000011877	CD86	48.1861	-1.73661	0.602802	-2.88089	0.0039655	0.0958053
ENSSSCG00000012883	GAL	70.6533	-4.72127	1.63895	-2.88066	0.00396841	0.0958053
ENSSSCG00000004464	TENT5A	174.558	-1.59493	0.554397	-2.87688	0.00401633	0.0967624
ENSSSCG00000011423	GRM2	595.429	1.16354	0.404582	2.87591	0.00402864	0.0967624
ENSSSCG00000032190		119.628	-1.22827	0.427443	-2.87354	0.00405901	0.097103
ENSSSCG00000014899	PRCP	480.197	-1.08807	0.378942	-2.87134	0.0040873	0.0974849
ENSSSCG00000008344	ARHGAP25	307.141	-1.07349	0.373985	-2.8704	0.00409948	0.0976282
ENSSSCG00000037789	PRLHR	42.5385	-2.83412	0.987771	-2.86921	0.00411496	0.0978494
ENSSSCG00000001538	DEF6	129.991	-1.53306	0.534603	-2.86767	0.0041351	0.0981807
ENSSSCG00000006812	ALX3	63.6886	2.02447	0.707165	2.8628	0.00419912	0.0993049
ENSSSCG00000031837	CMTM2	96.2246	-1.19114	0.416098	-2.86264	0.00420129	0.0993049
ENSSSCG00000021911	NDRG4	31294.1	1.24055	0.435116	2.85109	0.00435699	0.102831
ENSSSCG00000013642	PDE4A	1284.72	1.0944	0.385002	2.84259	0.00447481	0.105298
ENSSSCG00000001818	FES	276.217	-1.02102	0.359987	-2.83627	0.00456442	0.107088
ENSSSCG00000010350	RGR	286.105	1.52351	0.537336	2.8353	0.00457823	0.107253
ENSSSCG00000014108	BHMT	35.3404	2.13681	0.753979	2.83405	0.00459627	0.107438
ENSSSCG00000006311	STYXL2	11.7877	3.65284	1.28902	2.83381	0.00459973	0.107438
ENSSSCG00000038110	TIFAB	98.1506	-1.13989	0.402645	-2.83099	0.00464034	0.108062
ENSSSCG00000009661	ADRA1A	26.6858	-2.33597	0.825274	-2.83054	0.00464693	0.108062
ENSSSCG00000023661	GABRA1	988.89	1.27995	0.453146	2.82459	0.00473412	0.109606
ENSSSCG00000032423	SPOCK1	2894.49	1.05999	0.375416	2.82352	0.00474998	0.109812
ENSSSCG00000040432	GPR101	24.3125	-2.36731	0.843905	-2.80518	0.0050288	0.115582
ENSSSCG00000046640	OAS1	78.3011	-1.92504	0.68648	-2.80421	0.00504395	0.115594
ENSSSCG00000007899		41.9004	-3.12557	1.1153	-2.80244	0.00507176	0.115895
ENSSSCG00000018005	MYH8	10.8941	-4.23708	1.51272	-2.80098	0.00509483	0.116055
ENSSSCG00000009440	ELF1	323.718	-1.09287	0.390223	-2.80063	0.00510026	0.116055
ENSSSCG00000016992	NEURL1B	974.072	1.13973	0.406959	2.8006	0.00510075	0.116055
ENSSSCG00000001213	GPX6	14.8658	3.53256	1.26192	2.79935	0.00512056	0.116338
ENSSSCG00000015399	SEMA3E	206.106	1.63705	0.58554	2.7958	0.00517711	0.117118
ENSSSCG00000016319	GBX2	369.757	1.9103	0.683795	2.79368	0.00521119	0.117553
ENSSSCG00000004412	MICAL1	225.191	1.25745	0.450365	2.79206	0.00523729	0.117805
ENSSSCG00000010638	TCF7L2	1979.39	1.48602	0.53274	2.7894	0.00528065	0.118295
ENSSSCG00000025777	ESR1	55.4258	-1.57298	0.563925	-2.78934	0.00528151	0.118295
ENSSSCG00000033688	ZDHHC22	4558.12	1.35277	0.485425	2.78678	0.00532342	0.119065
ENSSSCG00000002297	RDH12	85.2925	1.78872	0.642461	2.78416	0.0053666	0.119862
ENSSSCG00000033608	LOXL2	40.8315	1.62319	0.58345	2.78205	0.00540164	0.120474
ENSSSCG00000014053	SNCB	4439.89	1.09369	0.393516	2.77928	0.00544802	0.121331
ENSSSCG00000023151	GRIN2C	32.5175	2.5397	0.914054	2.7785	0.00546102	0.121331
ENSSSCG00000025240	DDIT4L	204.203	-1.11327	0.400692	-2.77838	0.0054631	0.121331
ENSSSCG00000027617	SYNPR	599.185	1.00852	0.363068	2.77776	0.0054735	0.121392
ENSSSCG00000035102	LYPD1	334.558	1.06024	0.382082	2.77491	0.00552169	0.122289
ENSSSCG00000023527	NRROS	57.6235	-1.44076	0.519577	-2.77295	0.00555503	0.122684
ENSSSCG00000030075		42.3428	-2.18182	0.787317	-2.77121	0.0055849	0.123
ENSSSCG00000039713		440.31	1.11995	0.404251	2.77043	0.00559819	0.123121
ENSSSCG00000015743	PTPN4	308.449	1.17199	0.423442	2.76777	0.0056441	0.123731
ENSSSCG00000003105	SLC1A5	311.457	-1.06365	0.384341	-2.76747	0.00564937	0.123731
ENSSSCG00000036810	ARL11	71.7651	-1.32169	0.477945	-2.76535	0.00568609	0.12389
ENSSSCG00000004415		112.435	-1.96962	0.712275	-2.76525	0.00568798	0.12389
ENSSSCG00000002552	TDRD9	13.1562	2.75815	1.00054	2.75665	0.00583977	0.127021
ENSSSCG00000003601	HCRTR1	42.9324	-1.70523	0.619004	-2.75479	0.00587297	0.127518
ENSSSCG00000005400	GRIN3A	594.583	1.12746	0.410177	2.74872	0.00598292	0.128894
ENSSSCG00000002675	DNAAF1	54.5731	-1.74475	0.635288	-2.74638	0.00602562	0.129476
ENSSSCG00000024613	GUCY1A2	82.3777	1.32047	0.480886	2.7459	0.00603451	0.129476
ENSSSCG00000036135	COL1A1	426.59	1.26041	0.459883	2.74073	0.00613033	0.130931
ENSSSCG00000017996	DHRS7C	44.0691	2.18433	0.797151	2.74017	0.0061408	0.130931
ENSSSCG00000016855	FYB1	76.8535	-1.71783	0.62709	-2.73936	0.00615582	0.130931
ENSSSCG00000015249	ADAMTS8	54.4766	1.53452	0.560178	2.73934	0.00615625	0.130931
ENSSSCG00000015871	NR4A2	371.38	1.17273	0.428142	2.73912	0.00616031	0.130931
ENSSSCG00000011599	GRIP2	616.214	1.06744	0.38977	2.73865	0.00616921	0.130945
ENSSSCG00000003231	NKG7	52.977	-1.5337	0.560392	-2.73683	0.00620343	0.131318
ENSSSCG00000010325	KCNMA1	432.482	1.60213	0.585834	2.73478	0.00624212	0.131829
ENSSSCG00000007470	RIPOR3	98.1362	1.72725	0.633731	2.72553	0.00641992	0.134461
ENSSSCG00000036758	HSPA12A	3283.02	1.14383	0.419877	2.72421	0.00644549	0.134818
ENSSSCG00000013374	KCNC1	1319.97	1.15882	0.425468	2.72364	0.00645676	0.134876
ENSSSCG00000029073	CACNB4	303.282	1.40197	0.51513	2.72159	0.00649693	0.135425
ENSSSCG00000021906	SYT7	2359.32	1.35663	0.498502	2.72142	0.0065002	0.135425
ENSSSCG00000000738	RHNO1	162.574	1.27933	0.470605	2.71849	0.00655804	0.136037
ENSSSCG00000023557	CCRL2	60.7203	-1.43523	0.528011	-2.71819	0.006564	0.136037
ENSSSCG00000035379	JCHAIN	65.6702	-1.70923	0.629309	-2.71604	0.00660674	0.136744
ENSSSCG00000036443	HECW1	745.871	1.23405	0.454535	2.71497	0.0066281	0.137007
ENSSSCG00000001789	TMC3	32.4129	2.67397	0.985791	2.71251	0.00667748	0.137847
ENSSSCG00000021205	STK26	91.9056	-1.69279	0.624175	-2.71204	0.00668703	0.137864
ENSSSCG00000021805	GALNTL6	264.93	1.28835	0.475284	2.7107	0.00671407	0.138062
ENSSSCG00000009501		176.353	-1.01467	0.374427	-2.70993	0.00672984	0.138075
ENSSSCG00000007476	KCNG1	107.292	-1.57463	0.581167	-2.70942	0.00674005	0.138075
ENSSSCG00000028711	CASP1	92.7353	-1.56522	0.577936	-2.70829	0.00676299	0.13817
ENSSSCG00000039712		5.24218	5.56932	2.05716	2.70728	0.00678361	0.13827
ENSSSCG00000016782	OTULINL	285.589	-1.01699	0.375928	-2.70529	0.00682448	0.138887
ENSSSCG00000027325	TRNP1	1109.12	1.03275	0.381941	2.70394	0.00685222	0.139094
ENSSSCG00000007602	BAIAP2L1	98.7119	1.62824	0.602671	2.70171	0.00689838	0.139672
ENSSSCG00000023041		593.312	1.16647	0.432785	2.69526	0.00703328	0.14204
ENSSSCG00000049427		46.1376	1.72226	0.640228	2.69007	0.00714366	0.144085
ENSSSCG00000031023		39.4768	-2.45825	0.916206	-2.68307	0.00729488	0.146018
ENSSSCG00000027854	HSD17B6	1023.19	1.1839	0.441619	2.68083	0.00734403	0.146816
ENSSSCG00000024249	GABRR2	48.5986	1.46529	0.547361	2.67701	0.00742813	0.148309
ENSSSCG00000040888	KCTD13	924.051	1.03656	0.387554	2.67463	0.00748109	0.149178
ENSSSCG00000038147	CLEC2L	834.103	1.06202	0.397392	2.67249	0.00752916	0.149759
ENSSSCG00000008770	NWD2	620.826	3.4601	1.29726	2.66725	0.00764754	0.151352
ENSSSCG00000005994	SNTB1	157.567	-1.0594	0.397413	-2.66573	0.00768214	0.151847
ENSSSCG00000036824	AVPI1	418.172	1.09385	0.410509	2.66461	0.00770781	0.151943
ENSSSCG00000011693	ZIC4	343.422	1.86925	0.702104	2.66236	0.00775953	0.152235
ENSSSCG00000004795	MEIS2	89.4339	-1.26269	0.474682	-2.66008	0.00781224	0.153079
ENSSSCG00000004830		672.93	1.05736	0.397638	2.65911	0.00783484	0.153332
ENSSSCG00000009975	EMID1	160.284	-1.13591	0.427633	-2.65628	0.00790084	0.154242
ENSSSCG00000027331	COL6A3	111.274	1.80601	0.680194	2.65514	0.0079275	0.154572
ENSSSCG00000004702	STRC	118.897	-1.02033	0.384502	-2.65363	0.007963	0.154861
ENSSSCG00000020984	LXN	37.2751	-1.95126	0.736271	-2.6502	0.00804451	0.155321
ENSSSCG00000013261	CHRM4	19.4691	-2.48048	0.936375	-2.64903	0.00807233	0.155595
ENSSSCG00000001914	LOXL1	114.738	-1.06741	0.402983	-2.64878	0.0080784	0.155595
ENSSSCG00000010509	PIK3AP1	214.93	-1.13522	0.428713	-2.64797	0.00809762	0.155776
ENSSSCG00000032434	PLAUR	55.9339	-1.43549	0.54274	-2.6449	0.00817163	0.156818
ENSSSCG00000033878	RAB38	71.6142	5.27663	1.99728	2.64191	0.00824399	0.157824
ENSSSCG00000035987	EHD3	3014.26	1.08423	0.410678	2.6401	0.00828816	0.158286
ENSSSCG00000013303	ABTB2	596.852	1.13452	0.43021	2.63713	0.00836104	0.159101
ENSSSCG00000035078	CD40	136.939	-1.0128	0.384156	-2.63642	0.00837865	0.159245
ENSSSCG00000035124	ILDR2	1420.87	1.2052	0.457485	2.63441	0.00842837	0.159997
ENSSSCG00000004191	MOXD1	44.1834	-1.58858	0.603562	-2.63201	0.00848821	0.160779
ENSSSCG00000034308	LRMDA	26.2302	-1.93232	0.734182	-2.63194	0.00848987	0.160779
ENSSSCG00000013028	ESRRA	914.56	1.0303	0.391841	2.62937	0.00855429	0.161805
ENSSSCG00000009798	B3GNT4	81.7609	-1.88711	0.719601	-2.62245	0.0087301	0.164149
ENSSSCG00000008427	KCNK12	295.557	1.2787	0.489363	2.613	0.00897518	0.168456
ENSSSCG00000027226	EPN3	621.382	1.45019	0.555062	2.61266	0.00898415	0.168456
ENSSSCG00000000194		5179.81	3.74432	1.43329	2.61239	0.00899113	0.168456
ENSSSCG00000018092	ND6	18818.2	-1.07865	0.413862	-2.6063	0.00915255	0.1709
ENSSSCG00000000730	PRMT8	425.219	1.37594	0.527939	2.60625	0.00915402	0.1709
ENSSSCG00000037823	ANKRD34A	918.038	1.05999	0.406948	2.60474	0.00919433	0.17145
ENSSSCG00000006335	RGS4	2736.35	1.27451	0.490694	2.59737	0.00939419	0.174067
ENSSSCG00000047465	SERTM2	23.7848	3.20516	1.23435	2.59663	0.00941427	0.174114
ENSSSCG00000010163	KCNK1	231.107	1.01437	0.391117	2.59351	0.00950025	0.175499
ENSSSCG00000011249	DLEC1	147.572	-1.28819	0.4987	-2.58309	0.00979199	0.180257
ENSSSCG00000015019	COLCA2	151.086	-1.37558	0.532704	-2.58226	0.00981542	0.180384
ENSSSCG00000007710	MLXIPL	161.334	-1.09591	0.424436	-2.58204	0.00982169	0.180384
ENSSSCG00000012199	NR0B1	13.5242	2.81374	1.09128	2.5784	0.009926	0.181877
ENSSSCG00000006379	CD48	55.2631	-1.40414	0.544718	-2.57773	0.00994512	0.182016
ENSSSCG00000031694	DIRAS2	1922.97	1.33533	0.518231	2.5767	0.00997493	0.182351
ENSSSCG00000000293	ITGA5	193.004	1.2995	0.504631	2.57515	0.0100195	0.182353
ENSSSCG00000026583	TLR1	87.453	-1.4011	0.544098	-2.5751	0.0100212	0.182353
ENSSSCG00000022089	ADGRF4	8.02696	-3.84882	1.4957	-2.57326	0.0100746	0.183115
ENSSSCG00000012774	DUSP9	22.9135	-2.66731	1.03698	-2.57219	0.0101058	0.18326
ENSSSCG00000016452	GIMAP8	127.522	-1.08333	0.421328	-2.57123	0.0101339	0.183559
ENSSSCG00000016972	CARTPT	265.776	-3.28946	1.28002	-2.56985	0.0101743	0.18387
ENSSSCG00000007061	PAK5	97.5425	1.21926	0.47479	2.568	0.0102288	0.184076
ENSSSCG00000000157	BPIFC	5.30065	5.58592	2.17523	2.56797	0.0102295	0.184076
ENSSSCG00000007816	IL21R	76.1772	-2.37723	0.925788	-2.5678	0.0102348	0.184076
ENSSSCG00000031803		15.734	-2.65126	1.03263	-2.56749	0.0102439	0.184076
ENSSSCG00000026520		239.801	1.15907	0.451649	2.5663	0.010279	0.184497
ENSSSCG00000034887	HAPLN4	2628.01	1.31729	0.513877	2.56344	0.0103642	0.185395
ENSSSCG00000009979	NEFH	4514.9	1.20638	0.470776	2.56254	0.0103908	0.185451
ENSSSCG00000030733		7.99454	4.6878	1.83191	2.55896	0.0104984	0.186671
ENSSSCG00000001473	COL11A2	628.561	1.58106	0.618168	2.55765	0.0105382	0.186671
ENSSSCG00000005701	ASS1	830.123	1.43679	0.56178	2.55756	0.0105409	0.186671
ENSSSCG00000000195	PRPH	55.8965	-1.91965	0.751378	-2.55484	0.0106238	0.187703
ENSSSCG00000003479	MFAP2	51.1687	-1.57075	0.615072	-2.55377	0.0106565	0.187861
ENSSSCG00000031716	PTPRQ	6.22786	5.83082	2.28516	2.5516	0.0107229	0.188821
ENSSSCG00000037991	RCVRN	33.7523	-1.47646	0.578953	-2.55023	0.010765	0.189352
ENSSSCG00000025072	C16orf89	10.5835	4.10877	1.61194	2.54895	0.0108047	0.189839
ENSSSCG00000024043	ADAMTS2	75.5614	-1.29633	0.50876	-2.54803	0.0108333	0.190131
ENSSSCG00000004856	NFATC1	140.701	-1.13483	0.445534	-2.54713	0.0108612	0.190392
ENSSSCG00000026602	PTGIR	75.9041	2.52536	0.992178	2.54527	0.0109193	0.190392
ENSSSCG00000009859	TESC	380.537	-1.00226	0.393817	-2.54499	0.010928	0.190392
ENSSSCG00000008337	AAK1	1322.46	1.18432	0.466273	2.53996	0.0110864	0.192431
ENSSSCG00000037179	PIRT	24.2166	-2.09729	0.825962	-2.5392	0.0111105	0.192431
ENSSSCG00000044045		128.559	-1.0523	0.414532	-2.53852	0.0111322	0.192497
ENSSSCG00000001775	MINAR1	172.28	1.53183	0.605093	2.53156	0.0113557	0.195323
ENSSSCG00000049428		7.08744	6.00798	2.37412	2.53061	0.0113864	0.195323
ENSSSCG00000014349	STING1	53.3036	-1.30637	0.516239	-2.53054	0.0113886	0.195323
ENSSSCG00000042026		36.7308	-1.59217	0.630467	-2.52538	0.0115574	0.197575
ENSSSCG00000030446	KCNG4	222.003	2.98793	1.18434	2.52287	0.0116402	0.197609
ENSSSCG00000047552		5.27011	5.5894	2.21567	2.52267	0.0116469	0.197609
ENSSSCG00000021910	GAST	5.47494	-4.27996	1.69796	-2.52064	0.011714	0.198301
ENSSSCG00000044574		914.229	-1.05902	0.420192	-2.52033	0.0117246	0.198301
ENSSSCG00000001131	BTN2A2	81.7353	1.11591	0.442833	2.51993	0.0117378	0.198301
ENSSSCG00000005949		138.794	-1.38297	0.549155	-2.51836	0.0117902	0.19855
ENSSSCG00000028962		30.3329	2.71382	1.0787	2.51583	0.0118751	0.199767
ENSSSCG00000008617	CYRIA	1326.94	1.01291	0.402983	2.51354	0.0119527	0.200605
ENSSSCG00000031348	ALPK1	29.6364	-1.76221	0.701202	-2.51313	0.0119665	0.200605
ENSSSCG00000028185	FGD3	212.907	-1.05232	0.419123	-2.51076	0.0120473	0.201166
ENSSSCG00000023788		516.567	1.19345	0.475589	2.50941	0.0120933	0.20172
ENSSSCG00000006381	CD84	67.652	-1.60801	0.641105	-2.50818	0.0121354	0.202209
ENSSSCG00000034542	LYG2	7.98098	3.65027	1.45613	2.50682	0.0121821	0.202605
ENSSSCG00000010379	FRMPD2	34.7938	-2.70736	1.08059	-2.50544	0.01223	0.20293
ENSSSCG00000000585	SLCO1C1	54.3245	2.60422	1.04055	2.50274	0.0123237	0.204272
ENSSSCG00000006610	S100A11	371.197	-1.02089	0.408152	-2.50124	0.0123758	0.204921
ENSSSCG00000049797		72.0444	-1.09371	0.437404	-2.50046	0.0124033	0.205161
ENSSSCG00000012133	ASB11	9.78066	3.34729	1.33935	2.49919	0.0124478	0.205406
ENSSSCG00000014410	SH3RF2	78.0882	-1.5318	0.613161	-2.4982	0.0124825	0.205431
ENSSSCG00000006734	CD101	23.3816	1.87	0.74873	2.49756	0.0125052	0.205556
ENSSSCG00000051798	MC4R	9.04488	-3.39205	1.35896	-2.49607	0.0125578	0.205992
ENSSSCG00000037025	PLVAP	363.606	-1.15939	0.464557	-2.49569	0.0125714	0.206002
ENSSSCG00000003788	PTGER3	21.4667	-2.86949	1.15067	-2.49376	0.0126398	0.206768
ENSSSCG00000017589	DLX3	4.3055	5.28811	2.12064	2.49363	0.0126443	0.206768
ENSSSCG00000005177	SH3GL2	2363.75	1.04772	0.4213	2.48687	0.0128872	0.210305
ENSSSCG00000008618	MYCN	73.6377	1.26306	0.508591	2.48345	0.0130115	0.211461
ENSSSCG00000038946	SLC17A8	7.60182	-3.67565	1.4844	-2.47619	0.0132794	0.213618
ENSSSCG00000038869	APLNR	944.258	3.2421	1.31137	2.47229	0.013425	0.214651
ENSSSCG00000007722	NCF1	174.478	-1.10512	0.447883	-2.46744	0.0136084	0.216925
ENSSSCG00000032340	CDR2	354.043	1.03419	0.419393	2.46591	0.0136664	0.217412
ENSSSCG00000004492	SLC14A1	1449.79	-1.16012	0.470719	-2.46456	0.0137181	0.217735
ENSSSCG00000007100	SLC24A3	7661.62	1.07344	0.435931	2.46241	0.0138007	0.21823
ENSSSCG00000007058	PLCB4	633.107	1.06932	0.434624	2.46034	0.0138806	0.219275
ENSSSCG00000010144	ACTN2	186.436	1.14249	0.46482	2.45792	0.0139744	0.220316
ENSSSCG00000007477	NFATC2	112.542	-1.08698	0.442587	-2.45597	0.0140503	0.221293
ENSSSCG00000006185	KCNB2	81.9923	1.21166	0.493699	2.45426	0.0141176	0.22191
ENSSSCG00000014124	ANKRD34B	253.177	1.04209	0.425048	2.45169	0.0142188	0.222738
ENSSSCG00000036220	CTXN1	1298.64	-1.02549	0.4183	-2.45157	0.0142234	0.222738
ENSSSCG00000036201	NPR3	19.0668	-2.44657	0.998362	-2.45059	0.0142623	0.222767
ENSSSCG00000006171	CRISPLD1	55.463	-1.23943	0.506547	-2.44682	0.0144123	0.224313
ENSSSCG00000011625	CHST13	22.5792	2.20782	0.902598	2.44608	0.014442	0.224414
ENSSSCG00000005309	FAM166B	56.4033	-1.72168	0.703957	-2.44571	0.0144566	0.224414
ENSSSCG00000003239	HAS1	18.0846	-1.86768	0.764187	-2.44401	0.014525	0.225027
ENSSSCG00000006742	MAB21L3	22.2037	2.09073	0.855881	2.44278	0.0145745	0.225506
ENSSSCG00000007607	KPNA7	9.97016	3.39138	1.39012	2.43964	0.0147021	0.227011
ENSSSCG00000035227	ESRP2	38.9052	1.53231	0.628564	2.43779	0.0147772	0.227307
ENSSSCG00000027091	OAZ3	22.742	-2.12422	0.87183	-2.43651	0.0148299	0.227674
ENSSSCG00000035887	C8orf34	69.8663	-1.26058	0.517879	-2.43413	0.0149278	0.228665
ENSSSCG00000022068	GNG8	259.403	3.17895	1.31001	2.42666	0.0152384	0.232367
ENSSSCG00000016639	FOXP2	99.3051	1.19058	0.491255	2.42355	0.0153698	0.233919
ENSSSCG00000035859	WNT5A	349.119	1.0378	0.428494	2.42198	0.015436	0.234476
ENSSSCG00000012712	MCF2	306.469	1.1523	0.476097	2.42032	0.015507	0.23482
ENSSSCG00000041625	REELD1	33.589	2.49113	1.02945	2.41987	0.0155261	0.23482
ENSSSCG00000004322	ANKRD6	195.741	-1.06949	0.441992	-2.41971	0.0155329	0.23482
ENSSSCG00000004907	CCBE1	25.5673	1.92129	0.794208	2.41913	0.0155578	0.234972
ENSSSCG00000016230	EPHA4	932.493	1.18033	0.488028	2.41857	0.0155816	0.235107
ENSSSCG00000009738	GALNT9	1886.31	1.08874	0.450333	2.41763	0.0156218	0.235264
ENSSSCG00000024072	P2RY11	80.2761	-1.2006	0.497561	-2.41297	0.015823	0.237603
ENSSSCG00000033685	NOXA1	92.757	1.22741	0.508811	2.41232	0.0158515	0.237603
ENSSSCG00000040184	LMO7	292.403	1.00509	0.416653	2.4123	0.0158522	0.237603
ENSSSCG00000006736	CD2	134.238	-1.483	0.615972	-2.40758	0.0160588	0.240243
ENSSSCG00000039175	MARCHF1	238.646	-1.04742	0.435439	-2.40544	0.0161529	0.241255
ENSSSCG00000010908	PTPRC	187.465	-1.49637	0.625381	-2.39273	0.0167235	0.248352
ENSSSCG00000037592	SLF2	625.499	1.00716	0.42094	2.39264	0.0167275	0.248352
ENSSSCG00000039661		1108.38	3.49432	1.46064	2.39232	0.0167421	0.248352
ENSSSCG00000000362	RDH5	82.4085	-1.1611	0.485532	-2.39141	0.016784	0.24874
ENSSSCG00000011131	PRKCQ	574.718	1.0557	0.441953	2.3887	0.016908	0.249874
ENSSSCG00000024591	ETV1	387.737	1.03007	0.431634	2.38645	0.0170119	0.250727
ENSSSCG00000001453	SLA-DRA	677.329	-1.08935	0.456479	-2.38642	0.0170132	0.250727
ENSSSCG00000016685	WIPF3	805.14	1.07569	0.451298	2.38354	0.0171469	0.251758
ENSSSCG00000033286		33.0297	1.44453	0.606561	2.38151	0.017242	0.25292
ENSSSCG00000031037		996.414	-3.39108	1.4248	-2.38003	0.0173113	0.253484
ENSSSCG00000015879	DAPL1	9.12494	3.84412	1.61919	2.3741	0.0175917	0.256858
ENSSSCG00000012071		655.413	2.5739	1.08596	2.37017	0.01778	0.258531
ENSSSCG00000012018	CHODL	96.4073	-1.43842	0.607127	-2.36922	0.0178255	0.258671
ENSSSCG00000034402	LRIT1	9.67303	2.89105	1.22066	2.36843	0.0178637	0.25868
ENSSSCG00000007862	GPR139	29.3937	2.4516	1.03571	2.36707	0.0179296	0.259397
ENSSSCG00000026149	PKLR	64.6259	1.27383	0.538999	2.36333	0.0181114	0.261719
ENSSSCG00000025266	VWA3A	177.972	-1.46214	0.619005	-2.36208	0.0181729	0.261719
ENSSSCG00000007991	WDR90	82.6657	-1.39568	0.591698	-2.35878	0.0183353	0.2631
ENSSSCG00000042253		91.7364	-1.98161	0.840554	-2.3575	0.0183983	0.263526
ENSSSCG00000006678	FCGR1A	357.778	-1.21747	0.516523	-2.35705	0.0184209	0.263611
ENSSSCG00000036013		11.8617	2.54996	1.08278	2.35502	0.0185217	0.264575
ENSSSCG00000009589	SYK	73.2116	-1.15167	0.489792	-2.35134	0.0187061	0.265824
ENSSSCG00000041322		138.36	1.5252	0.648707	2.35113	0.0187165	0.265824
ENSSSCG00000009413	CPB2	16.604	1.98298	0.844041	2.34938	0.0188045	0.266687
ENSSSCG00000034765	PIEZO2	10.7718	-3.03846	1.29363	-2.34879	0.0188347	0.266875
ENSSSCG00000003968	RIMKLA	279.499	1.0306	0.43899	2.34766	0.0188917	0.267443
ENSSSCG00000023127		6.50973	-3.20349	1.36504	-2.3468	0.0189352	0.26782
ENSSSCG00000031476		122.767	-1.19787	0.510578	-2.3461	0.0189709	0.268085
ENSSSCG00000008521	SRD5A2	4.05382	5.2034	2.21948	2.34442	0.0190567	0.269056
ENSSSCG00000010210	SLC16A9	106.35	-1.01357	0.432937	-2.34114	0.0192249	0.270226
ENSSSCG00000008318	VAX2	4.52681	-4.88483	2.0877	-2.33981	0.0192935	0.270948
ENSSSCG00000004484	COL12A1	98.2969	-1.54441	0.660672	-2.33763	0.0194066	0.272053
ENSSSCG00000017998	GLP2R	8.82236	-3.07541	1.31596	-2.337	0.0194391	0.272268
ENSSSCG00000008568	DRC1	85.4398	-1.81573	0.777644	-2.33491	0.0195483	0.273314
ENSSSCG00000022417	HNF1B	22.0872	-1.65802	0.710669	-2.33305	0.0196458	0.274433
ENSSSCG00000004781	PAK6	514.655	1.1567	0.495987	2.33211	0.0196947	0.274632
ENSSSCG00000005385	NR4A3	36.709	1.68879	0.724374	2.33137	0.0197337	0.274933
ENSSSCG00000016392		19.5535	-1.94013	0.834618	-2.32458	0.0200946	0.279469
ENSSSCG00000017705	CCL5	61.5081	-1.31797	0.56711	-2.32401	0.0201251	0.27951
ENSSSCG00000031813	XKR4	260.429	1.13398	0.488131	2.32311	0.0201732	0.279578
ENSSSCG00000008981		158.058	-1.02866	0.443082	-2.32159	0.0202549	0.280031
ENSSSCG00000004371	CRYBG1	47.2446	2.06449	0.889286	2.32152	0.020259	0.280031
ENSSSCG00000035805	DLK1	1026.16	-2.84738	1.22854	-2.31769	0.0204661	0.282399
ENSSSCG00000038965	ARC	18.0165	-1.81385	0.783956	-2.31371	0.0206834	0.283666
ENSSSCG00000011040	CACNB2	222.057	1.00165	0.433151	2.31248	0.0207512	0.284348
ENSSSCG00000010273	TBATA	21.4694	-2.2455	0.971539	-2.31128	0.0208175	0.284764
ENSSSCG00000008200	ANKRD23	38.5365	-1.3595	0.58916	-2.30752	0.0210256	0.287113
ENSSSCG00000016715	OSBPL3	196.53	1.04797	0.454581	2.30535	0.0211471	0.288104
ENSSSCG00000003230		36.5398	1.40262	0.608707	2.30426	0.0212079	0.288421
ENSSSCG00000031086		47.6988	-1.67132	0.725665	-2.30316	0.0212701	0.288459
ENSSSCG00000016110	KIAA2012	87.5225	-1.5324	0.665915	-2.3012	0.0213804	0.289707
ENSSSCG00000012546	NRK	132.052	-1.92872	0.838965	-2.29892	0.0215093	0.290707
ENSSSCG00000026689		192.89	-1.529	0.665199	-2.29856	0.0215297	0.290734
ENSSSCG00000027179	SIM2	5.67879	-3.66479	1.59578	-2.29655	0.0216445	0.291785
ENSSSCG00000005638		49.6224	1.32859	0.578792	2.29546	0.0217069	0.292378
ENSSSCG00000030271	GSTO2	63.8152	2.52719	1.10209	2.29308	0.0218432	0.293208
ENSSSCG00000038048		2403.23	1.2435	0.542357	2.29277	0.0218613	0.293208
ENSSSCG00000008802	BEND4	8.59769	-2.91907	1.27387	-2.2915	0.0219348	0.293945
ENSSSCG00000002388	ESRRB	13.3125	2.30219	1.0054	2.28981	0.0220322	0.294816
ENSSSCG00000002737	CHST4	12.7699	-3.805	1.66408	-2.28655	0.0222218	0.297036
ENSSSCG00000040569	PLA2G10	8.38409	-3.66737	1.60595	-2.28361	0.0223944	0.298838
ENSSSCG00000011216	LRRC3B	157.827	1.01441	0.444325	2.28303	0.0224287	0.299043
ENSSSCG00000009351	MAB21L1	13.9786	2.18173	0.955903	2.28237	0.0224673	0.299053
ENSSSCG00000035347	CYP2C42	49.2829	-1.75223	0.768107	-2.28123	0.022535	0.299594
ENSSSCG00000004094	PPP1R14C	188.439	1.03544	0.454137	2.28001	0.022607	0.299664
ENSSSCG00000025578	ALDH1A2	24.7882	1.70356	0.747653	2.27855	0.0226941	0.300476
ENSSSCG00000038027		13.3307	2.70673	1.18813	2.27813	0.0227186	0.300476
ENSSSCG00000040638	DIO2	243.056	1.27816	0.561219	2.27747	0.0227583	0.300476
ENSSSCG00000016245	COL4A3	99.897	1.04988	0.461361	2.27562	0.0228688	0.301038
ENSSSCG00000012346	PAGE2B	20.6763	2.08466	0.916541	2.27449	0.0229367	0.30113
ENSSSCG00000022679	COCH	90.086	-1.39561	0.613879	-2.27343	0.0230004	0.30113
ENSSSCG00000007056	PLCB1	452.864	1.04771	0.460894	2.2732	0.0230139	0.30113
ENSSSCG00000009486	SLITRK6	121.404	1.42635	0.627507	2.27305	0.0230233	0.30113
ENSSSCG00000010753	CLRN3	4.74641	-4.0665	1.7904	-2.27128	0.0231303	0.30163
ENSSSCG00000031359	MT4	9.71225	2.89463	1.27497	2.27035	0.0231863	0.30163
ENSSSCG00000037564	OTX1	65.3879	1.69329	0.745876	2.2702	0.0231953	0.30163
ENSSSCG00000008702	DOK7	192.073	1.00315	0.441978	2.26969	0.0232265	0.30163
ENSSSCG00000033425	ST6GALNAC5	166.085	1.10468	0.487672	2.26522	0.0234991	0.30334
ENSSSCG00000020750		6.03385	5.77869	2.55269	2.26376	0.0235886	0.303752
ENSSSCG00000021068	TRAF5	60.593	1.17798	0.521311	2.25965	0.0238427	0.30594
ENSSSCG00000039342	DNAI1	58.3056	-1.493	0.66078	-2.25945	0.0238553	0.30594
ENSSSCG00000012705	ZIC3	72.4771	1.16593	0.516102	2.25911	0.0238767	0.305966
ENSSSCG00000025741	SNX20	71.1752	-1.00838	0.447397	-2.25388	0.0242036	0.308163
ENSSSCG00000038248	LSM11	54.422	1.3703	0.607976	2.25387	0.0242041	0.308163
ENSSSCG00000000092	NPTXR	7323.19	1.02628	0.455959	2.25082	0.0243969	0.309621
ENSSSCG00000015830	UNC5D	45.4453	-1.26015	0.561122	-2.24577	0.0247189	0.312955
ENSSSCG00000030735		33.6263	-1.54273	0.687221	-2.24488	0.0247758	0.313271
ENSSSCG00000026360	CLGN	69.5903	1.3352	0.59487	2.24452	0.0247989	0.313271
ENSSSCG00000037487		52.9808	1.17614	0.524585	2.24203	0.0249592	0.314188
ENSSSCG00000011576	HRH1	224.218	1.11903	0.499281	2.24129	0.0250076	0.314188
ENSSSCG00000006888	SLC44A3	41.069	-1.18049	0.526729	-2.24116	0.0250154	0.314188
ENSSSCG00000035715	GCH1	33.5605	-1.29624	0.578457	-2.24086	0.0250349	0.314188
ENSSSCG00000004732	PLA2G4F	17.8593	-2.05024	0.915413	-2.23969	0.0251111	0.314609
ENSSSCG00000038233		40.6277	1.4247	0.636182	2.23945	0.0251265	0.314609
ENSSSCG00000037351		20.1571	-1.64306	0.735327	-2.23447	0.0254523	0.316912
ENSSSCG00000032843	AHRR	39.8612	1.75619	0.786624	2.23256	0.0255778	0.318223
ENSSSCG00000015089	JAML	79.1033	1.23114	0.551832	2.231	0.0256813	0.318758
ENSSSCG00000012514	BEX5	64.4596	-1.44855	0.650511	-2.22679	0.0259616	0.32148
ENSSSCG00000001752	CHRNA3	156.74	3.21152	1.44319	2.22529	0.0260616	0.321724
ENSSSCG00000048323		27.8992	-1.51873	0.682488	-2.22528	0.0260627	0.321724
ENSSSCG00000007817	IL4R	249.997	-1.16662	0.525628	-2.21948	0.026454	0.324784
ENSSSCG00000004750	OIP5	237.27	1.29783	0.584761	2.21943	0.0264578	0.324784
ENSSSCG00000039488	SPON2	268.66	-1.02398	0.462563	-2.21371	0.0268485	0.327842
ENSSSCG00000008745	PROM1	59.4317	-1.24328	0.562853	-2.20888	0.0271828	0.330278
ENSSSCG00000021866	EDDM3B	56.6555	-1.48358	0.671735	-2.20858	0.0272038	0.330278
ENSSSCG00000013330	KCNA4	148.428	1.1604	0.525513	2.20813	0.0272352	0.330278
ENSSSCG00000030206	STK33	83.5016	-1.30374	0.590455	-2.20803	0.0272422	0.330278
ENSSSCG00000032777	CXCL9	78.5546	-1.90472	0.862736	-2.20777	0.0272603	0.330278
ENSSSCG00000027956	SSH3	100.323	-1.13419	0.513926	-2.20692	0.0273195	0.330278
ENSSSCG00000009022	MAB21L2	42.0656	2.41461	1.09439	2.20634	0.0273599	0.330513
ENSSSCG00000001483	FAM83B	16.5853	1.9636	0.891897	2.2016	0.0276938	0.333274
ENSSSCG00000034114	GPR68	181.507	-1.04135	0.473284	-2.20026	0.0277882	0.334156
ENSSSCG00000034087	TNFSF15	58.3614	-1.62363	0.738594	-2.19827	0.0279296	0.335109
ENSSSCG00000016901	GZMK	5.90804	-3.30013	1.50185	-2.19738	0.0279933	0.335493
ENSSSCG00000013241	NR1H3	90.592	-1.03336	0.470426	-2.19664	0.0280463	0.335728
ENSSSCG00000017548	NGFR	91.1835	1.98565	0.90515	2.19372	0.0282556	0.336957
ENSSSCG00000038545	C10orf105	472.313	-1.45557	0.664053	-2.19195	0.0283832	0.337715
ENSSSCG00000028923	SCNN1B	177.538	1.42447	0.650624	2.18938	0.0285689	0.339504
ENSSSCG00000006336	CCDC190	48.4604	-1.80429	0.824261	-2.18898	0.0285979	0.339504
ENSSSCG00000017313	LINC02210-CRHR1	361.331	1.05613	0.483198	2.18571	0.028837	0.341079
ENSSSCG00000016557	CPA1	29.5964	-1.58213	0.724217	-2.1846	0.028918	0.341764
ENSSSCG00000012371	AR	85.154	1.00883	0.462005	2.18359	0.0289926	0.341919
ENSSSCG00000032803	CYP2S1	30.3413	-1.6849	0.771683	-2.18341	0.0290057	0.341919
ENSSSCG00000009644	ADAM28	106.204	-1.28344	0.588888	-2.17942	0.0293002	0.343518
ENSSSCG00000036611	NPVF	5.64796	-4.4017	2.01996	-2.1791	0.0293242	0.343518
ENSSSCG00000034390	CARD11	214.304	-1.31827	0.605629	-2.1767	0.0295029	0.345067
ENSSSCG00000033649		44.2591	-1.20491	0.555079	-2.17071	0.0299534	0.348063
ENSSSCG00000017204	ITGB4	252.955	-1.10558	0.509328	-2.17066	0.0299572	0.348063
ENSSSCG00000000106	KCNJ4	77.3511	-1.3129	0.607005	-2.16291	0.0305479	0.352852
ENSSSCG00000016620	TSPAN12	128.819	1.06531	0.493144	2.16024	0.0307543	0.3542
ENSSSCG00000000211	AQP5	44.7676	1.23861	0.574521	2.1559	0.0310913	0.356945
ENSSSCG00000001422	C2	120.712	-1.21717	0.565005	-2.15427	0.031219	0.35774
ENSSSCG00000016011	NEUROD1	58.842	4.2841	1.98982	2.15301	0.0313179	0.35774
ENSSSCG00000005730	BARHL1	6.17538	-3.83366	1.78081	-2.15277	0.031337	0.35774
ENSSSCG00000005723	NTNG2	118.243	1.43895	0.66849	2.15253	0.0313557	0.35774
ENSSSCG00000025097	TMEM61	10.3251	-2.37527	1.1048	-2.14995	0.0315589	0.359207
ENSSSCG00000030325	C1QTNF6	87.2774	1.23755	0.575693	2.14967	0.0315817	0.359207
ENSSSCG00000035443		15.165	-2.36428	1.10013	-2.1491	0.0316267	0.359277
ENSSSCG00000017995	USP43	101.388	1.19352	0.555802	2.14738	0.0317631	0.360223
ENSSSCG00000010298	CFAP70	70.3135	-1.60873	0.749228	-2.14719	0.0317783	0.360223
ENSSSCG00000034351	B3GALT1	204.107	1.00344	0.467857	2.14476	0.0319721	0.361125
ENSSSCG00000008140	SLC5A7	67.0573	4.77734	2.23017	2.14214	0.0321819	0.362433
ENSSSCG00000005727	CFAP77	74.6436	-1.4367	0.671565	-2.13933	0.0324089	0.363204
ENSSSCG00000032416	RGS1	28.0873	-1.61747	0.756717	-2.13748	0.032559	0.363587
ENSSSCG00000008875	RXFP1	2.9363	-5.31574	2.48717	-2.13727	0.0325763	0.363587
ENSSSCG00000017884	TEKT1	101.6	-1.61819	0.75715	-2.13721	0.032581	0.363587
ENSSSCG00000000033	TSPO	87.6064	-1.0076	0.471548	-2.1368	0.0326143	0.363594
ENSSSCG00000048627	NPW	3.93308	-4.70652	2.20335	-2.13607	0.0326735	0.363594
ENSSSCG00000035243	RAB27B	89.1944	1.52032	0.712111	2.13495	0.0327655	0.36413
ENSSSCG00000023320	CYP3A29	25.8309	-3.0993	1.4537	-2.13202	0.0330054	0.365231
ENSSSCG00000005503	TLR4	74.0518	-1.3629	0.639848	-2.13004	0.0331684	0.365972
ENSSSCG00000037709	KCNA2	210.188	1.13	0.530713	2.12922	0.0332361	0.365972
ENSSSCG00000033375	LRRC14B	6.33782	3.40227	1.59821	2.1288	0.033271	0.365972
ENSSSCG00000000563	IRAG2	35.0391	-1.33276	0.626073	-2.12875	0.0332746	0.365972
ENSSSCG00000004576	RORA	92.6015	1.50819	0.708527	2.12863	0.0332849	0.365972
ENSSSCG00000001787	IL16	50.8688	-1.2717	0.597521	-2.12828	0.0333135	0.365972
ENSSSCG00000004441		45.0916	1.18985	0.559182	2.12784	0.0333502	0.365972
ENSSSCG00000040146	PRSS45P	13.8417	2.15852	1.01511	2.1264	0.0334701	0.36678
ENSSSCG00000006479	TTC24	37.3174	2.0689	0.975231	2.12145	0.033884	0.369014
ENSSSCG00000017249	SSTR2	137.661	1.53493	0.724016	2.12002	0.0340044	0.369387
ENSSSCG00000046403		4.82698	5.4538	2.57263	2.11993	0.0340118	0.369387
ENSSSCG00000003732	MEP1B	8.37768	-3.05376	1.44196	-2.11779	0.0341929	0.370117
ENSSSCG00000013313	PRRG4	35.5464	-1.39138	0.657572	-2.11593	0.0343506	0.371282
ENSSSCG00000030513	CFAP74	175.644	-1.19575	0.565485	-2.11456	0.0344677	0.37204
ENSSSCG00000001411	APOM	65.7448	-1.2332	0.583667	-2.11284	0.0346141	0.372358
ENSSSCG00000003171	PTH2	5.67348	5.68951	2.69284	2.11283	0.034615	0.372358
ENSSSCG00000009751	FZD10	157.231	1.11409	0.527959	2.11019	0.0348421	0.374292
ENSSSCG00000050518	LDLRAD2	10.8516	3.56329	1.68929	2.10934	0.0349154	0.374571
ENSSSCG00000005852	ENTPD8	12.2605	2.02059	0.958454	2.10817	0.035016	0.375141
ENSSSCG00000012852	CDHR5	8.13817	4.59087	2.18235	2.10363	0.0354104	0.377831
ENSSSCG00000032903		75.6567	-1.08041	0.514552	-2.09971	0.0357546	0.380732
ENSSSCG00000006215	CRH	40.0732	-2.00163	0.953868	-2.09843	0.0358671	0.381416
ENSSSCG00000035402	RGS9	143.191	-1.13125	0.539671	-2.09619	0.0360651	0.382778
ENSSSCG00000036095	ACOT12	7.01052	-2.94285	1.40392	-2.09616	0.0360677	0.382778
ENSSSCG00000032612	MILR1	58.0514	-1.55853	0.744161	-2.09434	0.0362296	0.384238
ENSSSCG00000017041	ADRA1B	355.095	1.04565	0.499748	2.09236	0.0364067	0.385341
ENSSSCG00000016059	STAT4	20.6722	1.63292	0.781143	2.09042	0.0365797	0.386624
ENSSSCG00000033768	LAX1	10.1383	-2.17411	1.04189	-2.08669	0.0369162	0.389016
ENSSSCG00000036261	CROCC2	42.3851	-1.96758	0.942969	-2.08658	0.0369261	0.389016
ENSSSCG00000006021	KCNV1	9.69666	-2.23958	1.0761	-2.08121	0.0374146	0.392332
ENSSSCG00000021075	TDRD1	20.105	-1.9053	0.916947	-2.07788	0.0377205	0.394755
ENSSSCG00000025286	MCTP1	121.421	1.09447	0.527351	2.07541	0.037949	0.396621
ENSSSCG00000040406	IL17C	65.928	-1.03848	0.5007	-2.07406	0.0380734	0.396932
ENSSSCG00000025345	GUCY2D	63.1561	-1.41603	0.682836	-2.07375	0.038103	0.396932
ENSSSCG00000025483	GREB1	13.1124	1.92916	0.93043	2.07341	0.0381342	0.396982
ENSSSCG00000038710	TMPRSS13	29.9073	1.30105	0.627649	2.07289	0.0381822	0.39722
ENSSSCG00000032145	IRX5	42.3622	1.10856	0.53579	2.06902	0.0385438	0.400193
ENSSSCG00000016203	CFAP65	108.23	-1.80032	0.871928	-2.06476	0.0389462	0.402301
ENSSSCG00000035000		54.5092	1.01758	0.492846	2.06471	0.0389504	0.402301
ENSSSCG00000012824	GAB3	41.5156	-1.23905	0.600203	-2.06438	0.0389819	0.402364
ENSSSCG00000021956	LY75	128.898	-1.61132	0.781735	-2.06121	0.0392828	0.404414
ENSSSCG00000039548	PTGFR	124.016	-1.44904	0.706837	-2.05004	0.0403609	0.412429
ENSSSCG00000007589		21.6843	-1.81859	0.887106	-2.05003	0.0403614	0.412429
ENSSSCG00000023592	TAC1	1810.6	3.42356	1.67115	2.04862	0.040499	0.412831
ENSSSCG00000006651	ADAMTSL4	37.7377	-1.37229	0.670423	-2.04691	0.0406674	0.41316
ENSSSCG00000007842	SDR42E2	84.6733	-1.22532	0.598929	-2.04586	0.0407704	0.41316
ENSSSCG00000008153	SLC9A2	23.4444	1.6059	0.787135	2.04018	0.0413322	0.416317
ENSSSCG00000025214	TSHZ3	64.7692	1.08981	0.534177	2.04016	0.0413342	0.416317
ENSSSCG00000047343		4.21933	-5.83727	2.86251	-2.03921	0.0414287	0.416738
ENSSSCG00000009642	STC1	95.8842	1.33745	0.656631	2.03683	0.0416668	0.418328
ENSSSCG00000034919	GDA	22.3256	-1.78928	0.879215	-2.03509	0.0418419	0.41909
ENSSSCG00000013100		37.2605	-1.75617	0.86297	-2.03503	0.041848	0.41909
ENSSSCG00000037044	NME9	77.9303	-1.31113	0.64584	-2.03011	0.042345	0.422462
ENSSSCG00000004281	KCNQ5	107.702	-1.13452	0.559137	-2.02906	0.0424524	0.423039
ENSSSCG00000009699	HPGD	113.156	1.1802	0.58167	2.02899	0.0424592	0.423039
ENSSSCG00000031078	SP8	3.04022	-5.36743	2.64659	-2.02805	0.0425547	0.423485
ENSSSCG00000036892		10.9631	-2.3944	1.18113	-2.0272	0.0426415	0.424082
ENSSSCG00000021241	ADAMTS13	51.794	-1.56164	0.770552	-2.02665	0.0426983	0.424113
ENSSSCG00000048351		4.72645	-3.3901	1.67825	-2.02002	0.0433818	0.428036
ENSSSCG00000030388	UPP1	54.9606	1.18229	0.585315	2.01993	0.043391	0.428036
ENSSSCG00000028875	HAVCR2	128.421	-1.15705	0.572931	-2.01952	0.0434333	0.428187
ENSSSCG00000001085	DCDC2	40.3262	-1.70124	0.842531	-2.0192	0.0434663	0.428245
ENSSSCG00000039445	LRRC55	646.961	2.55008	1.26319	2.01876	0.0435125	0.428433
ENSSSCG00000022446	SEL1L3	137.236	1.04112	0.515965	2.01781	0.0436107	0.428852
ENSSSCG00000011951	NFKBIZ	102.411	-1.15	0.570084	-2.01725	0.0436696	0.428852
ENSSSCG00000029606	AOX1	65.0635	1.11542	0.553323	2.01585	0.0438158	0.429281
ENSSSCG00000003655		12.699	2.68265	1.33136	2.01498	0.0439071	0.429768
ENSSSCG00000031525	MARCHF11	37.2823	1.16753	0.580029	2.01289	0.0441266	0.431054
ENSSSCG00000015371	FERD3L	10.2005	3.41322	1.69598	2.01254	0.044163	0.431054
ENSSSCG00000029414		3.01814	4.77739	2.37395	2.01242	0.0441755	0.431054
ENSSSCG00000033479	NEUROG2	3.41026	-4.45496	2.21448	-2.01175	0.0442468	0.431365
ENSSSCG00000001560	BNIP5	15.5451	-1.77781	0.884824	-2.00923	0.044513	0.433426
ENSSSCG00000013010	NAALADL1	82.9286	-1.08281	0.539298	-2.00782	0.0446628	0.43356
ENSSSCG00000006791	OVGP1	8.81382	-3.57608	1.78119	-2.00769	0.044676	0.43356
ENSSSCG00000044884	C19orf71	30.339	-8.68348	4.32956	-2.00563	0.044896	0.434916
ENSSSCG00000017750	EVI2B	58.7076	-1.48164	0.738848	-2.00534	0.0449267	0.434916
ENSSSCG00000015540	MR1	16.2383	-1.60965	0.805926	-1.99727	0.0457956	0.439955
ENSSSCG00000035582	GIPC2	38.3403	1.22238	0.613381	1.99285	0.0462773	0.4427
ENSSSCG00000025795	CSF3R	47.577	-1.65808	0.832125	-1.99258	0.0463075	0.442721
ENSSSCG00000012676	MBNL3	32.6614	-1.62684	0.816851	-1.9916	0.0464146	0.443209
ENSSSCG00000023904		50.4385	-1.62225	0.815336	-1.98966	0.046628	0.444709
ENSSSCG00000007989	PRR35	4.09056	5.22006	2.62414	1.98924	0.0466744	0.444884
ENSSSCG00000034062	SV2C	80.2787	-1.22688	0.61746	-1.98697	0.0469252	0.446467
ENSSSCG00000024288	STUM	383.838	1.05001	0.52864	1.98624	0.0470062	0.4467
ENSSSCG00000004534	CCDC68	6.98338	2.80641	1.41477	1.98364	0.0472956	0.448104
ENSSSCG00000022988	TSPEAR	23.0499	2.22128	1.12016	1.983	0.047367	0.448244
ENSSSCG00000005221	SPATA6L	79.7203	-1.18094	0.596833	-1.97867	0.0478529	0.45176
ENSSSCG00000009796	LRRC43	74.9119	-1.14506	0.578989	-1.97769	0.0479632	0.452531
ENSSSCG00000006758	SYT6	740.353	2.62828	1.33016	1.97592	0.0481642	0.453099
ENSSSCG00000017863	TRPV1	2.91747	-5.30266	2.68942	-1.97168	0.0486466	0.456224
ENSSSCG00000008005		12.5427	1.91912	0.973704	1.97095	0.0487297	0.456224
ENSSSCG00000026695	TNFSF14	7.12019	-2.33942	1.188	-1.96921	0.0489288	0.457276
ENSSSCG00000032659	ASMT	7.96579	-2.31153	1.17408	-1.9688	0.048976	0.457447
ENSSSCG00000043890		7.50288	-2.42605	1.23253	-1.96834	0.0490285	0.457667
ENSSSCG00000025238	SHOX2	678.981	1.97671	1.00521	1.96647	0.0492449	0.459415
ENSSSCG00000036941	AKR1E2	43.3865	1.12332	0.571475	1.96565	0.0493395	0.460026
ENSSSCG00000038824	FRRS1L	57.6988	1.24921	0.636001	1.96417	0.0495104	0.460805
