# Supplementary material for: Genome-wide association and transcriptome studies identify candidate genes and pathways for feed conversion ratio in pigs
Source: BMC Genomics. 2021 Apr 22;22:294. doi: 10.1186/s12864-021-07570-w (PMC8063444; doi:10.1186/s12864-021-07570-w)
Supplement: Supplementary file 6 — Additional file 6: Table S6. List of liver DEGs between Yorkshire pigs with high and low FCR. [file 12864_2021_7570_MOESM6_ESM.xls]

## Sheet: Table S5
Title
Genome-wide association and transcriptome studies identify candidate genes and pathways for feed conversion ratio in pigs
Authors
Yuanxin Miao, Quanshun Mei, Chuanke Fu, Mingxing Liao, Yan Liu, Xuewen Xu, Xinyun Li, Shuhong Zhao, Tao Xiang*
* the corresponding author
Table S6 List of liver DEGs between Yorkshire pigs with high (n=3) and low FCR (n=3)
Gene stable ID	Gene name	baseMean	log2FoldChange	lfcSE	stat	pvalue	padj
ENSSSCG00000010190		48.6548	-5.8374	0.780604	-7.47805	7.54e-14	1.07e-09
ENSSSCG00000029441		48.5574	-5.16799	0.733197	-7.04857	1.81e-12	1.28e-08
ENSSSCG00000035392	IGFBP2	494.341	-2.63257	0.410699	-6.40996	1.46e-10	6.88e-07
ENSSSCG00000036132	CKM	22.1952	-5.10845	0.892419	-5.72427	1.04e-08	3.68e-05
ENSSSCG00000043115		203.067	3.51614	0.621985	5.65309	1.58e-08	4.47e-05
ENSSSCG00000016157	MYL1	12.3259	-7.24353	1.41413	-5.12224	3.02e-07	0.000701002
ENSSSCG00000002029	MYH7	24.0766	-3.88954	0.763203	-5.09633	3.46e-07	0.000701002
ENSSSCG00000007799	MYLPF	11.9959	-6.00954	1.21538	-4.94459	7.63e-07	0.00135154
ENSSSCG00000018087	ND4	59758.9	3.00497	0.658568	4.56288	5.05e-06	0.00794397
ENSSSCG00000018086	ND4L	1919.98	1.87991	0.415727	4.52199	6.13e-06	0.00798829
ENSSSCG00000031855		8.60658	-6.71785	1.48644	-4.51941	6.2e-06	0.00798829
ENSSSCG00000031903	TNNT3	12.2613	-6.37673	1.42117	-4.48697	7.22e-06	0.00853082
ENSSSCG00000018091	ND5	66855.3	2.87239	0.645576	4.44935	8.61e-06	0.00938836
ENSSSCG00000007424	TNNC2	13.9255	-5.16714	1.16585	-4.4321	9.33e-06	0.00944536
ENSSSCG00000007805	ATP2A1	9.26797	-6.13293	1.43612	-4.27047	1.95e-05	0.0183575
ENSSSCG00000018065	ND1	39100.3	2.89875	0.680954	4.2569	2.07e-05	0.0183575
ENSSSCG00000016578	FLNC	9.63447	-5.34714	1.26846	-4.21545	2.49e-05	0.0207786
ENSSSCG00000042027		11.8493	6.80345	1.63782	4.15396	3.27e-05	0.0257236
ENSSSCG00000039740	FAU	179.453	8.23154	2.02455	4.06586	4.79e-05	0.0351548
ENSSSCG00000010359	LDB3	8.72291	-4.51894	1.11375	-4.05742	4.96e-05	0.0351548
ENSSSCG00000018069	ND2	37294.8	2.76677	0.688055	4.02115	5.79e-05	0.0390786
ENSSSCG00000015294		163.41	-1.49918	0.374995	-3.99787	6.39e-05	0.0411673
ENSSSCG00000016605	LMOD2	8.61752	-5.7688	1.4614	-3.94745	7.9e-05	0.0479395
ENSSSCG00000026571	RAB8B	487.801	2.52682	0.642002	3.93584	8.29e-05	0.0479395
ENSSSCG00000018094	CYTB	62308.6	2.21701	0.563974	3.93104	8.46e-05	0.0479395
ENSSSCG00000018081	ATP6	106850	2.35526	0.604389	3.89692	9.74e-05	0.0530949
ENSSSCG00000039710	MYL2	6.153	-6.2314	1.60983	-3.87083	0.000108465	0.0542615
ENSSSCG00000017936	GABARAP	475.716	2.63003	0.679962	3.86791	0.000109774	0.0542615
ENSSSCG00000040273		334.322	-1.92627	0.498376	-3.86509	0.00011105	0.0542615
ENSSSCG00000012102		84.1823	2.78613	0.722518	3.85614	0.000115193	0.0544094
ENSSSCG00000044102		5.56267	-6.09205	1.60268	-3.80117	0.000144014	0.0658285
ENSSSCG00000011441	TNNC1	7.89613	-5.61671	1.48333	-3.78656	0.000152745	0.0676372
ENSSSCG00000035738		126.365	2.42175	0.649432	3.72903	0.000192218	0.0823082
ENSSSCG00000015504	CACYBP	372.635	2.17734	0.58496	3.7222	0.000197493	0.0823082
ENSSSCG00000034444	EIF4EBP2	1633.79	2.09805	0.565205	3.71202	0.000205612	0.0832435
ENSSSCG00000043440		8.59693	6.31449	1.70545	3.70254	0.000213454	0.0840178
ENSSSCG00000003851	CPT2	319.322	1.41929	0.384469	3.69155	0.00022289	0.0853609
ENSSSCG00000018078	COX2	78680.8	2.08263	0.567983	3.66671	0.000245692	0.0916171
ENSSSCG00000010432		42.9772	-3.75327	1.03037	-3.64265	0.000269846	0.0980442
ENSSSCG00000006362	USP21	13.2188	4.45867	1.23666	3.60543	0.000311638	0.110398
ENSSSCG00000000866	MYBPC1	13.8175	-2.87331	0.799934	-3.59194	0.00032823	0.11344
ENSSSCG00000016487	MGAM2	79.1256	1.8038	0.504962	3.57214	0.000354071	0.119457
ENSSSCG00000006580	S100A2	8.74963	-6.03789	1.72201	-3.5063	0.00045438	0.149734
ENSSSCG00000038557		62.6558	2.93806	0.840132	3.49714	0.000470283	0.150623
ENSSSCG00000039091		14.6596	4.34236	1.2433	3.4926	0.000478336	0.150623
ENSSSCG00000016722	UBE2D4	84.1453	2.96198	0.858258	3.45116	0.00055819	0.171947
ENSSSCG00000010546		24620.1	1.48704	0.432291	3.43991	0.000581908	0.172742
ENSSSCG00000018082	COX3	69495.7	1.87079	0.544087	3.4384	0.000585153	0.172742
ENSSSCG00000048175		13.7753	3.85344	1.12493	3.42549	0.000613696	0.177471
ENSSSCG00000044031		34.6177	8.37456	2.4644	3.39822	0.00067827	0.18323
ENSSSCG00000025353	TNNT1	5.99349	-4.43418	1.30529	-3.39708	0.000681084	0.18323
ENSSSCG00000047355		4.34193	-5.73538	1.68892	-3.39588	0.000684087	0.18323
ENSSSCG00000036135	COL1A1	584.112	-2.14139	0.630677	-3.39538	0.000685336	0.18323
ENSSSCG00000033843	ETFRF1	422.486	2.08238	0.615702	3.38213	0.000719254	0.188738
ENSSSCG00000012380	P2RY4	24.447	3.02552	0.908756	3.3293	0.000870659	0.224314
ENSSSCG00000015917	XIRP2	23.5903	-3.00713	0.907185	-3.31479	0.000917114	0.232063
ENSSSCG00000001458		6.23837	-4.53168	1.38424	-3.27376	0.00106126	0.263826
ENSSSCG00000047196		27.6532	2.94614	0.909888	3.23792	0.00120406	0.294165
ENSSSCG00000015326	COL1A2	470.516	-1.75197	0.54546	-3.21192	0.00131853	0.316671
ENSSSCG00000010464	PPP1R3C	465.265	-1.76655	0.552008	-3.20022	0.00137321	0.324306
ENSSSCG00000022099	TP53INP2	124.881	2.05929	0.64702	3.18273	0.00145891	0.338898
ENSSSCG00000003461	RSC1A1	1246.24	1.14994	0.362988	3.16799	0.00153497	0.350816
ENSSSCG00000017904	ENO3	19.7974	-2.74107	0.869578	-3.15219	0.00162052	0.36415
ENSSSCG00000000778	CPNE8	262.294	1.72705	0.548644	3.14786	0.00164471	0.36415
ENSSSCG00000037521		93.5634	-1.21207	0.388194	-3.12234	0.00179421	0.386726
ENSSSCG00000006378	SLAMF7	37.1786	-1.67035	0.535952	-3.11659	0.00182953	0.386726
ENSSSCG00000021325	MCFD2	1003.94	1.24107	0.398241	3.11639	0.00183083	0.386726
ENSSSCG00000051020		9.32998	4.58464	1.47339	3.11162	0.00186064	0.386726
ENSSSCG00000003524	C1QA	735.936	-1.32281	0.425606	-3.10807	0.00188314	0.386726
ENSSSCG00000007248	ASXL1	173.643	1.33033	0.428846	3.10212	0.00192139	0.38806
ENSSSCG00000012633	IL13RA1	1083.69	1.07267	0.346179	3.09859	0.00194441	0.38806
ENSSSCG00000021587	MESD	293.089	1.29633	0.419958	3.0868	0.00202323	0.398184
ENSSSCG00000003086		2814.63	1.34887	0.438738	3.07442	0.00210912	0.4094
ENSSSCG00000006289	F5	4788.39	1.5522	0.509467	3.04672	0.00231353	0.440494
ENSSSCG00000002774	RIPOR1	162.167	1.71978	0.5649	3.0444	0.00233148	0.440494
ENSSSCG00000034876	PET100	57.7732	-1.93341	0.640365	-3.01924	0.0025341	0.472476
ENSSSCG00000011186	COL6A5	234.929	-1.86671	0.620163	-3.01003	0.00261219	0.480711
ENSSSCG00000010442		12.9557	3.67582	1.22443	3.00206	0.00268159	0.485189
ENSSSCG00000032374	SULT1B1	94.6494	2.03576	0.679711	2.99504	0.00274413	0.485189
ENSSSCG00000002755	NFAT5	210.998	1.68487	0.56332	2.99097	0.00278096	0.485189
ENSSSCG00000040986		23.4067	-3.38643	1.13257	-2.99005	0.00278934	0.485189
ENSSSCG00000045005	FAM133B	75.4569	2.11001	0.706777	2.98539	0.00283216	0.485189
ENSSSCG00000032984		145.395	1.3776	0.462056	2.98146	0.00286873	0.485189
ENSSSCG00000014324	MYOT	5.30464	-4.66253	1.56483	-2.97958	0.00288641	0.485189
ENSSSCG00000047188		26.932	1.93993	0.652405	2.97351	0.00294415	0.485189
ENSSSCG00000022806	LIN7C	553.403	1.5017	0.505209	2.97244	0.00295441	0.485189
ENSSSCG00000025870	HEPACAM2	17.7759	2.01991	0.681471	2.96404	0.0030363	0.485189
ENSSSCG00000013341	LUZP2	14.2466	-3.98203	1.34387	-2.96311	0.00304549	0.485189
ENSSSCG00000028643	SLC6A20	717.187	1.37057	0.462576	2.96291	0.00304741	0.485189
ENSSSCG00000016876	C5orf34	28.7885	1.99587	0.675403	2.95508	0.00312592	0.492159
ENSSSCG00000009834	ATXN2	252.729	1.39271	0.472332	2.94858	0.00319239	0.4971
ENSSSCG00000027480	KLF10	312.952	1.44675	0.492199	2.93935	0.00328898	0.506574
ENSSSCG00000021644	BRD7	263.686	1.48237	0.509012	2.91226	0.00358828	0.542579
ENSSSCG00000009682	HMBOX1	74.5548	1.47929	0.508689	2.90804	0.00363703	0.542579
ENSSSCG00000033025	C21orf91	555.368	1.72383	0.593066	2.90665	0.0036532	0.542579
ENSSSCG00000038417	LRRC8D	224.138	1.423	0.490199	2.9029	0.00369722	0.542579
ENSSSCG00000040838	AGBL2	25.0203	1.87203	0.64575	2.899	0.00374353	0.542579
ENSSSCG00000025578	ALDH1A2	16.1306	-2.13087	0.735224	-2.89825	0.00375249	0.542579
ENSSSCG00000039171	MRTFB	97.9735	1.51828	0.526297	2.88484	0.00391612	0.56052
ENSSSCG00000017795	NSRP1	154.657	2.02793	0.708801	2.86107	0.00422209	0.59827
ENSSSCG00000007000	FAT1	78.4239	1.15152	0.404423	2.8473	0.00440914	0.610376
ENSSSCG00000041738		18.9627	2.39789	0.842695	2.8455	0.00443416	0.610376
ENSSSCG00000024157	ZNF800	139.255	1.66297	0.585938	2.83813	0.00453782	0.610376
ENSSSCG00000022442	PAF1	337.731	1.36152	0.479788	2.83775	0.00454329	0.610376
ENSSSCG00000026264		20.0876	2.76563	0.975526	2.83501	0.00458241	0.610376
ENSSSCG00000034570		563.798	-1.40866	0.496949	-2.83462	0.00458806	0.610376
ENSSSCG00000033854	LGALS1	32.1927	-1.61419	0.569748	-2.83316	0.00460905	0.610376
ENSSSCG00000015943	GORASP2	673.287	1.21409	0.429725	2.82528	0.00472391	0.619544
ENSSSCG00000007727	AUTS2	184.473	1.59822	0.566832	2.81957	0.00480879	0.619544
ENSSSCG00000012757		192.929	1.10973	0.393773	2.8182	0.00482941	0.619544
ENSSSCG00000045707		4.30248	5.32465	1.89455	2.8105	0.00494644	0.619544
ENSSSCG00000012586		83.5693	1.77039	0.630073	2.80982	0.00495699	0.619544
ENSSSCG00000016034	COL3A1	1228.42	-1.12619	0.401246	-2.80674	0.00500462	0.619544
ENSSSCG00000012993	SLC25A45	31.0097	1.88354	0.671093	2.80667	0.00500564	0.619544
ENSSSCG00000009035	SLC10A7	53.5521	1.60685	0.573263	2.80299	0.00506317	0.619544
ENSSSCG00000036128		8.53721	4.36123	1.55623	2.80244	0.00507178	0.619544
ENSSSCG00000015592	TATDN3	27.7272	-2.01319	0.720719	-2.7933	0.00521725	0.630597
ENSSSCG00000050244		105.341	1.52023	0.544803	2.79042	0.00526404	0.630597
ENSSSCG00000009849	SUDS3	147.833	1.51183	0.542346	2.78757	0.00531055	0.630597
ENSSSCG00000003532	LUZP1	86.8543	1.50291	0.53994	2.78347	0.00537812	0.630597
ENSSSCG00000014280		469.462	1.50481	0.540701	2.78307	0.00538478	0.630597
ENSSSCG00000029785	RPS9	567.577	-1.19723	0.430985	-2.77791	0.00547105	0.635449
ENSSSCG00000047662		5.00107	4.63033	1.67401	2.76601	0.00567462	0.648525
ENSSSCG00000039468	SERPINH1	124.279	-1.21752	0.440177	-2.76598	0.00567517	0.648525
ENSSSCG00000010606	SLK	226.235	1.08912	0.398105	2.73575	0.00622379	0.69792
ENSSSCG00000036560	PAWR	164.259	1.20742	0.441905	2.7323	0.00628935	0.69792
ENSSSCG00000011524	CHL1	131.78	1.68433	0.616627	2.73151	0.00630443	0.69792
ENSSSCG00000016809	DROSHA	79.534	1.56846	0.575185	2.72687	0.00639374	0.698944
ENSSSCG00000002554	PLD4	9.23996	-2.46686	0.906239	-2.72209	0.00648711	0.698944
ENSSSCG00000036052		6.76425	-3.16716	1.16364	-2.72177	0.00649336	0.698944
ENSSSCG00000002627	GSTA4	202.229	-1.28541	0.472691	-2.71934	0.00654127	0.698944
ENSSSCG00000037478		161.318	-4.9265	1.81463	-2.71488	0.00662996	0.698944
ENSSSCG00000017940	GPS2	130.538	1.6327	0.601442	2.71464	0.00663479	0.698944
ENSSSCG00000037995		14.0549	-2.72503	1.00469	-2.7123	0.00668171	0.698944
ENSSSCG00000031037		232.625	-4.14678	1.52962	-2.71099	0.00670829	0.698944
ENSSSCG00000001697	TMEM63B	155.762	1.18235	0.436769	2.70703	0.00678873	0.702163
ENSSSCG00000016535	CALD1	3665.39	1.37189	0.507511	2.70316	0.00686827	0.705242
ENSSSCG00000016381	SNED1	36.3187	1.76506	0.65561	2.69224	0.00709744	0.720793
ENSSSCG00000026585	PROCR	18.608	-1.8659	0.693739	-2.68963	0.00715317	0.720793
ENSSSCG00000042388		5.93594	5.05614	1.88049	2.68874	0.00717232	0.720793
ENSSSCG00000029651	SLN	2.78287	-5.09797	1.8984	-2.6854	0.00724438	0.722907
ENSSSCG00000035651		39.0753	1.73629	0.648644	2.67681	0.00743271	0.736514
ENSSSCG00000023498	HSPB6	108.274	1.32694	0.496441	2.67291	0.00751955	0.739445
ENSSSCG00000011961	TFG	512.929	1.13654	0.425544	2.6708	0.00756717	0.739445
ENSSSCG00000023520	PCSK5	86.1958	1.26642	0.474578	2.66851	0.00761884	0.739445
ENSSSCG00000004592	SLTM	290.26	1.2805	0.481184	2.66114	0.00778756	0.741085
ENSSSCG00000040940	CCL16	2569.84	1.28472	0.483218	2.65867	0.00784494	0.741085
ENSSSCG00000025855	RNMT	118.808	1.30537	0.491443	2.6562	0.00790266	0.741594
ENSSSCG00000024974		516.914	-1.226	0.462524	-2.65068	0.00803302	0.747618
ENSSSCG00000027421		46.9598	5.08865	1.9212	2.64868	0.00808063	0.747618
ENSSSCG00000013889		427.877	-1.20283	0.454444	-2.64683	0.00812514	0.747618
ENSSSCG00000005060	KTN1	835.71	1.06133	0.401798	2.64146	0.00825497	0.74998
ENSSSCG00000032241	GPNMB	413.078	1.15482	0.437308	2.64075	0.00827217	0.74998
ENSSSCG00000028117	CDK5RAP2	108.272	1.36547	0.517423	2.63899	0.00831543	0.74998
ENSSSCG00000009240		29.9036	-1.54551	0.586072	-2.63707	0.00836252	0.74998
ENSSSCG00000005478		234.313	1.47068	0.558707	2.63229	0.00848121	0.755841
ENSSSCG00000005997	COL14A1	217.199	-1.00254	0.381493	-2.62794	0.00859043	0.757146
ENSSSCG00000040575	ISG15	19.4389	-1.81771	0.69456	-2.61707	0.00886885	0.757146
ENSSSCG00000025374	DVL3	232.666	1.09908	0.420244	2.61533	0.00891401	0.757146
ENSSSCG00000032003		81.7043	1.38187	0.528499	2.6147	0.00893059	0.757146
ENSSSCG00000023333	FCN2	365.65	-1.27857	0.489048	-2.6144	0.00893836	0.757146
ENSSSCG00000010996	BAG1	252.628	1.03824	0.397139	2.61431	0.00894071	0.757146
ENSSSCG00000004414	CD164	1006.27	1.08945	0.416918	2.61311	0.00897216	0.757146
ENSSSCG00000040697	PROSER1	76.9238	1.5249	0.583593	2.61296	0.00897623	0.757146
ENSSSCG00000004110	TAB2	372.376	1.05388	0.40333	2.61294	0.00897674	0.757146
ENSSSCG00000024235	NPLOC4	194.541	-1.31389	0.503244	-2.61085	0.00903168	0.757271
ENSSSCG00000001966	ARHGAP5	479.865	1.20884	0.465337	2.59778	0.00938282	0.773732
ENSSSCG00000031912		224.663	1.76603	0.680488	2.59525	0.00945233	0.773732
ENSSSCG00000047907		6.57965	4.87427	1.88005	2.59262	0.00952471	0.773732
ENSSSCG00000045718		3.09554	4.88134	1.88425	2.5906	0.0095808	0.773732
ENSSSCG00000045620		9.53383	3.9665	1.5318	2.58945	0.00961302	0.773732
ENSSSCG00000009015	GATB	48.8649	-1.50857	0.582867	-2.58818	0.00964842	0.773732
ENSSSCG00000029515	PON3	537.763	1.61724	0.624943	2.58782	0.00965863	0.773732
ENSSSCG00000031140		166.24	-1.67679	0.648105	-2.58722	0.00967537	0.773732
ENSSSCG00000010987	UBAP2	195.403	1.18817	0.459561	2.58545	0.00972526	0.773732
ENSSSCG00000038907	DNAJC8	242.364	1.39918	0.54218	2.58066	0.00986128	0.773732
ENSSSCG00000006166	NDUFB8	159.461	-1.29664	0.502584	-2.57993	0.0098819	0.773732
ENSSSCG00000020964	SEC22B	965.309	1.60639	0.62266	2.57989	0.00988325	0.773732
ENSSSCG00000039102		17.4027	-2.76006	1.07183	-2.57509	0.0100215	0.780242
ENSSSCG00000011237		623.611	1.14353	0.444715	2.57138	0.0101293	0.78337
ENSSSCG00000023266	FOXJ3	166.713	1.05212	0.409397	2.56992	0.0101722	0.78337
ENSSSCG00000006653	ENSA	512.034	1.59948	0.624528	2.5611	0.0104343	0.795183
ENSSSCG00000001252	UBD	15.9406	-1.87225	0.731551	-2.55928	0.0104888	0.795183
ENSSSCG00000038041	FYB2	129.438	1.91529	0.748981	2.5572	0.0105519	0.795183
ENSSSCG00000034015	XIRP1	2.73123	-5.03135	1.9693	-2.55489	0.0106221	0.795183
ENSSSCG00000035648	MANEA	672.908	1.32407	0.518335	2.55447	0.010635	0.795183
ENSSSCG00000037487		218.553	-1.36265	0.53403	-2.55163	0.0107221	0.795183
ENSSSCG00000008113	MRPS5	152.753	1.1164	0.4377	2.55061	0.0107533	0.795183
ENSSSCG00000009924	ANKRD13A	608.483	1.18008	0.462868	2.5495	0.0107879	0.795183
ENSSSCG00000009019	RPS3A	1755.34	-1.06404	0.417587	-2.54806	0.0108325	0.795183
ENSSSCG00000007830	RBBP6	502.755	1.26052	0.495036	2.54631	0.0108868	0.795183
ENSSSCG00000014339	CTNNA1	693.131	1.35546	0.534029	2.53817	0.0111434	0.804006
ENSSSCG00000023062	HTATSF1	132.681	1.23687	0.487792	2.53565	0.0112238	0.804006
ENSSSCG00000021149	RNF217	159.146	1.23521	0.487152	2.53558	0.0112261	0.804006
ENSSSCG00000006110	RBM12B	84.7468	1.03064	0.406849	2.53322	0.011302	0.804006
ENSSSCG00000022820		101.457	-1.46589	0.578791	-2.53267	0.0113197	0.804006
ENSSSCG00000013468	THOP1	182.485	-1.13625	0.448823	-2.53163	0.0113535	0.804006
ENSSSCG00000037510		207.985	1.33352	0.527407	2.52844	0.0114572	0.804006
ENSSSCG00000029239	MZB1	17.0081	-2.62357	1.03768	-2.5283	0.0114615	0.804006
ENSSSCG00000024972	CCDC25	153.755	1.06397	0.422124	2.52051	0.0117186	0.808646
ENSSSCG00000011107	CCNY	340.502	1.39579	0.554019	2.51939	0.0117558	0.808646
ENSSSCG00000008587	SF3B6	244.213	-1.10078	0.437017	-2.51884	0.0117741	0.808646
ENSSSCG00000023001	CCDC149	100.435	1.12881	0.448771	2.51533	0.0118921	0.808646
ENSSSCG00000008581	NCOA1	206.851	1.20167	0.478002	2.51395	0.0119388	0.808646
ENSSSCG00000009699	HPGD	1151.48	1.12052	0.445755	2.51377	0.0119449	0.808646
ENSSSCG00000017065	MRPL22	183.879	1.34272	0.534391	2.51261	0.0119842	0.808646
ENSSSCG00000015568	RNF2	63.4318	1.55782	0.620922	2.50888	0.0121115	0.810581
ENSSSCG00000038719		824.611	-3.95158	1.57533	-2.50842	0.0121273	0.810581
ENSSSCG00000036686	CDC42SE2	53.3486	-2.14893	0.858852	-2.5021	0.0123459	0.817687
ENSSSCG00000011013	WAC	620.928	1.2524	0.500814	2.50073	0.0123937	0.817687
ENSSSCG00000010196	ZNF25	45.8158	1.79801	0.719272	2.49977	0.0124273	0.817687
ENSSSCG00000013513	PLIN5	921.314	1.19445	0.478338	2.49708	0.0125221	0.817687
ENSSSCG00000017052	ADAM19	28.3982	-1.4245	0.571002	-2.49474	0.0126051	0.819331
ENSSSCG00000013418	CFD	56.4617	-1.21207	0.486315	-2.49236	0.0126898	0.821071
ENSSSCG00000036983		288.162	-3.43159	1.38055	-2.48566	0.0129312	0.829753
ENSSSCG00000020817	RPS16	1027.06	-1.5009	0.60389	-2.48539	0.0129411	0.829753
ENSSSCG00000008478	SOS1	279.48	1.02127	0.411817	2.47992	0.0131412	0.83879
ENSSSCG00000037096	TMEM88	15.0726	-1.95031	0.786977	-2.47823	0.0132036	0.83899
ENSSSCG00000027556	RSRC1	50.1488	1.50525	0.608988	2.47172	0.0134466	0.845297
ENSSSCG00000001457	SLA-DQB1	201.824	-1.43667	0.581387	-2.4711	0.0134698	0.845297
ENSSSCG00000037673	BFAR	279.199	1.42691	0.57893	2.46473	0.0137117	0.845297
ENSSSCG00000012314	SERAC1	36.8436	1.34385	0.545561	2.46325	0.0137685	0.845297
ENSSSCG00000029161	ADI1	456.483	1.21325	0.493117	2.46038	0.0138791	0.845297
ENSSSCG00000051082		2.91141	-5.17649	2.10602	-2.45795	0.0139733	0.845297
ENSSSCG00000003746		37.449	-1.89634	0.772207	-2.45573	0.0140597	0.845297
ENSSSCG00000040087	SPRTN	67.7076	1.42537	0.580606	2.45497	0.0140895	0.845297
ENSSSCG00000025631		116.746	1.12276	0.457423	2.45452	0.0141072	0.845297
ENSSSCG00000043327		62.8566	3.51989	1.43525	2.45246	0.0141882	0.845297
ENSSSCG00000016664	NPSR1	4.85445	4.58996	1.87259	2.45114	0.0142406	0.845297
ENSSSCG00000005205	KIAA2026	208.85	1.26471	0.516151	2.45026	0.0142751	0.845297
ENSSSCG00000011278	TRAK1	133.734	1.07132	0.437314	2.44978	0.0142945	0.845297
ENSSSCG00000033734		102.506	-1.22563	0.50032	-2.4497	0.0142977	0.845297
ENSSSCG00000012512	ZMAT1	12.5938	2.30467	0.941255	2.44851	0.014345	0.845297
ENSSSCG00000035937	DPT	44.5408	-1.19374	0.48778	-2.44729	0.0143934	0.845297
ENSSSCG00000016090	SPATS2L	378.544	1.1878	0.485418	2.44696	0.0144068	0.845297
ENSSSCG00000029608	SEC62	1251.36	1.26839	0.518572	2.44593	0.0144479	0.845297
ENSSSCG00000044973		21.3218	2.13026	0.871676	2.44387	0.0145308	0.845297
ENSSSCG00000021158	MCF2L	72.0719	1.17978	0.48327	2.44124	0.0146367	0.845297
ENSSSCG00000045190		14.9654	2.96971	1.21674	2.44071	0.0146585	0.845297
ENSSSCG00000040857		131.79	-1.16995	0.479382	-2.44054	0.0146655	0.845297
ENSSSCG00000032556	ALDOA	11.5342	-3.09913	1.26998	-2.4403	0.0146749	0.845297
ENSSSCG00000010172		109.254	1.06464	0.437419	2.43392	0.0149363	0.856869
ENSSSCG00000039012	GLTP	28.4953	-1.83081	0.752954	-2.43151	0.0150361	0.85912
ENSSSCG00000037792	COX7A1	93.0358	-1.52422	0.627797	-2.42788	0.0151873	0.863071
ENSSSCG00000016510	UBN2	42.6314	1.49485	0.615949	2.4269	0.0152285	0.863071
ENSSSCG00000009414	ZC3H13	307.78	1.28415	0.529439	2.42548	0.015288	0.863071
ENSSSCG00000006930	SH3GLB1	215.843	1.16525	0.480826	2.42344	0.0153743	0.864498
ENSSSCG00000040507	PDLIM7	35.961	-1.20228	0.497563	-2.41633	0.0156779	0.874057
ENSSSCG00000047368		5.59404	3.64031	1.50729	2.41514	0.0157292	0.874057
ENSSSCG00000002954	SPINT2	34.1843	-1.44828	0.600215	-2.41293	0.0158248	0.875927
ENSSSCG00000030351		20.5041	1.8901	0.784046	2.4107	0.0159219	0.877874
ENSSSCG00000036800		738.858	1.5094	0.626953	2.40751	0.0160616	0.882141
ENSSSCG00000041868		42.2858	1.55336	0.6466	2.40236	0.0162898	0.884223
ENSSSCG00000014211	YTHDC2	115.038	1.11321	0.463788	2.40025	0.016384	0.884223
ENSSSCG00000006781	CTTNBP2NL	109.116	1.33851	0.557828	2.3995	0.0164175	0.884223
ENSSSCG00000047493		24.9216	2.41344	1.00598	2.39909	0.016436	0.884223
ENSSSCG00000038757		85.9048	1.36377	0.568652	2.39824	0.0164739	0.884223
ENSSSCG00000044083		3.50994	5.10142	2.1306	2.39436	0.0166493	0.886922
ENSSSCG00000035756		7.88945	2.65447	1.10999	2.39143	0.0167827	0.888559
ENSSSCG00000002684	CDH13	31.8903	1.52714	0.638721	2.39094	0.0168055	0.888559
ENSSSCG00000038251	DNAJC15	43.4092	1.4467	0.60642	2.38564	0.0170496	0.894789
ENSSSCG00000007454	ZMYND8	131.451	1.00926	0.424184	2.37931	0.0173453	0.906946
ENSSSCG00000025349	CCDC14	36.4677	1.45153	0.610674	2.37693	0.0174575	0.907317
ENSSSCG00000006418		173.64	1.48685	0.625736	2.37617	0.0174934	0.907317
ENSSSCG00000024299	SCN3B	3.39748	5.02527	2.11582	2.37509	0.0175444	0.907317
ENSSSCG00000016521	DGKI	3.37635	4.98873	2.10548	2.3694	0.0178168	0.914724
ENSSSCG00000031373	LIPN	7.24359	3.87436	1.6362	2.3679	0.0178894	0.914851
ENSSSCG00000011325	MYL3	3.38056	-4.08489	1.72715	-2.36511	0.0180249	0.914851
ENSSSCG00000022828	PNN	676.149	1.21147	0.51254	2.36366	0.0180955	0.914851
ENSSSCG00000017895	RABEP1	415.319	1.01042	0.427691	2.36251	0.0181517	0.914851
ENSSSCG00000001469	SLA-DMB	62.0555	-1.18744	0.502675	-2.36224	0.0181647	0.914851
ENSSSCG00000034555		21.2026	-1.82526	0.773885	-2.35857	0.0183455	0.914851
ENSSSCG00000038989	CRK	1462.25	1.10104	0.466975	2.35782	0.0183828	0.914851
ENSSSCG00000030371	SERPINA3-2	51957.1	1.22895	0.52166	2.35585	0.0184806	0.914851
ENSSSCG00000033148	MRPL12	91.0734	-1.10337	0.46855	-2.35486	0.0185294	0.914851
ENSSSCG00000036716	RPL37A	631.738	-1.40024	0.595478	-2.35146	0.0187001	0.91611
ENSSSCG00000007748	PSPH	5.24924	-3.47479	1.47815	-2.35077	0.0187349	0.91611
ENSSSCG00000021065	NAA60	137.572	1.01602	0.432261	2.35049	0.0187489	0.91611
ENSSSCG00000038323	ACTN3	5.22097	-3.09802	1.31981	-2.34733	0.0189086	0.92074
ENSSSCG00000039120		2.77072	-5.07296	2.16561	-2.34251	0.0191545	0.929516
ENSSSCG00000001506	RGL2	105.041	-1.29972	0.555499	-2.33972	0.019298	0.933285
ENSSSCG00000016267	ITM2C	78.5802	-1.33001	0.56947	-2.33552	0.0195163	0.937323
ENSSSCG00000043316		6.96551	3.86174	1.65436	2.33428	0.0195808	0.937323
ENSSSCG00000005467	HSDL2	1366.2	1.09891	0.471021	2.33304	0.0196461	0.937323
ENSSSCG00000025078	ZNF358	72.3893	1.31771	0.565131	2.33169	0.0197171	0.937554
ENSSSCG00000036512	FGFRL1	625.658	1.06499	0.457221	2.32927	0.0198447	0.938909
ENSSSCG00000035082	PHF5A	63.4726	-1.13484	0.48734	-2.32864	0.0198781	0.938909
ENSSSCG00000007646		62.3868	-1.35828	0.583658	-2.32718	0.0199555	0.939434
ENSSSCG00000037214		3.48272	-4.45134	1.91461	-2.32493	0.0200757	0.941962
ENSSSCG00000024860		8.88244	-2.64218	1.13891	-2.31991	0.0203455	0.947908
ENSSSCG00000009298	CDK8	106.872	1.13622	0.490002	2.31882	0.020405	0.947908
ENSSSCG00000021292	OSBPL9	701.269	1.17028	0.504698	2.31877	0.0204076	0.947908
ENSSSCG00000007237	PDRG1	104.158	-1.19851	0.517128	-2.31762	0.02047	0.947908
ENSSSCG00000025691	BCL10	115.713	1.4549	0.630169	2.30874	0.020958	0.954904
ENSSSCG00000032947	SRRM1	312.708	1.23903	0.537236	2.30631	0.0210934	0.957993
ENSSSCG00000045755		19.3021	2.75531	1.19747	2.30094	0.021395	0.962405
ENSSSCG00000045877		5.56028	4.24952	1.84788	2.29967	0.0214667	0.962405
ENSSSCG00000013742	NFIX	146.044	1.29052	0.561526	2.29824	0.0215482	0.962405
ENSSSCG00000017202	H3-5	640.051	-1.02308	0.445494	-2.29651	0.0216469	0.962405
ENSSSCG00000004054		287.612	1.65981	0.723159	2.29522	0.0217208	0.962405
ENSSSCG00000014540		11438.7	1.29189	0.562986	2.29471	0.0217499	0.962405
ENSSSCG00000014062	SIMC1	44.671	1.45405	0.634021	2.29338	0.0218259	0.962405
ENSSSCG00000005628	ST6GALNAC4	23.0433	-1.49372	0.651385	-2.29315	0.0218396	0.962405
ENSSSCG00000009714	NEK1	64.6701	1.27943	0.558066	2.29262	0.0218697	0.962405
ENSSSCG00000027613	TRDN	2.15019	-4.74304	2.07354	-2.28741	0.0221719	0.96791
ENSSSCG00000051326		2.60374	4.6109	2.01731	2.28567	0.0222738	0.96791
ENSSSCG00000042058		6.74445	3.54648	1.5518	2.2854	0.0222896	0.96791
ENSSSCG00000003144	DHDH	282.876	-1.27618	0.559864	-2.27945	0.0226403	0.96791
ENSSSCG00000005183	PSIP1	129.312	1.38227	0.606441	2.27932	0.022648	0.96791
ENSSSCG00000023974	PHF21A	64.4046	1.37183	0.602646	2.27635	0.0228253	0.96791
ENSSSCG00000015618	LAMB3	23.3154	2.192	0.965245	2.27092	0.0231516	0.96791
ENSSSCG00000006979	MSR1	123.758	1.1815	0.520886	2.26824	0.0233144	0.96791
ENSSSCG00000013181	SERPING1	16977.3	1.16804	0.515176	2.26725	0.0233748	0.96791
ENSSSCG00000004547		48.1297	-1.07291	0.473288	-2.26693	0.0233942	0.96791
ENSSSCG00000032151	CPZ	8.64959	-2.44315	1.0793	-2.26365	0.0235955	0.96791
ENSSSCG00000009826	TCTN1	78.3528	1.21909	0.538751	2.2628	0.0236478	0.96791
ENSSSCG00000021166	RPAP3	82.2399	1.18193	0.522409	2.26246	0.0236691	0.96791
ENSSSCG00000024180	ACBD3	177.51	1.06218	0.469555	2.26209	0.0236918	0.96791
ENSSSCG00000036723	EMP1	17.378	-1.59509	0.705427	-2.26117	0.0237487	0.96791
ENSSSCG00000012277	TIMP1	9.92218	-2.20873	0.977152	-2.26037	0.0237983	0.96791
ENSSSCG00000039066		3.05453	4.85448	2.14855	2.25942	0.0238575	0.96791
ENSSSCG00000039545		103.648	1.27463	0.565051	2.25577	0.0240848	0.96791
ENSSSCG00000015801	TLR3	213.435	1.02046	0.452568	2.25482	0.0241445	0.96791
ENSSSCG00000006864	CDC14A	35.4965	1.34236	0.595444	2.25439	0.0241717	0.96791
ENSSSCG00000004958	PIAS1	144.657	1.30698	0.579914	2.25374	0.0242124	0.96791
ENSSSCG00000003682	ANKRD12	372.381	1.0112	0.448883	2.2527	0.024278	0.96791
ENSSSCG00000009157	TET2	104.63	1.24996	0.55571	2.2493	0.0244935	0.96791
ENSSSCG00000003218	MYBPC2	4.88435	-2.78513	1.23844	-2.2489	0.0245192	0.96791
ENSSSCG00000026087	GKAP1	63.9093	1.29823	0.577746	2.24705	0.0246366	0.96791
ENSSSCG00000012608	ZBTB33	96.009	1.13459	0.505634	2.24389	0.0248397	0.96791
ENSSSCG00000026733	HIPK2	104.998	1.08716	0.484694	2.24298	0.0248981	0.96791
ENSSSCG00000034689	GPIHBP1	2.5488	4.50622	2.01297	2.23859	0.0251825	0.96791
ENSSSCG00000013539	GTF2F1	137.195	1.31287	0.586484	2.23854	0.025186	0.96791
ENSSSCG00000012077	MX1	221.975	-1.02299	0.457131	-2.23785	0.0252308	0.96791
ENSSSCG00000033260	TNNI2	5.48066	-2.74203	1.22534	-2.23777	0.0252359	0.96791
ENSSSCG00000011049	DCLRE1C	150.766	1.08805	0.486822	2.23501	0.0254166	0.96791
ENSSSCG00000007625	ARPC1B	162.737	-1.01586	0.454787	-2.23371	0.0255022	0.96791
ENSSSCG00000002341	PAPLN	17.7777	-2.45968	1.10207	-2.23188	0.0256229	0.96791
ENSSSCG00000014126	MSH3	36.4332	1.35223	0.606365	2.23007	0.025743	0.96791
ENSSSCG00000042614		5.79997	3.1733	1.42302	2.22997	0.0257496	0.96791
ENSSSCG00000035666	C20orf27	97.3739	-1.09806	0.492454	-2.22978	0.0257623	0.96791
ENSSSCG00000045192		3.01584	4.84745	2.17557	2.22812	0.0258723	0.96791
ENSSSCG00000004052	FNDC1	54.0653	1.64659	0.739794	2.22574	0.0260314	0.96791
ENSSSCG00000011930	ATG3	180.593	1.14681	0.515516	2.22459	0.0261091	0.96791
ENSSSCG00000005015	SOS2	71.8259	3.30891	1.48762	2.2243	0.0261285	0.96791
ENSSSCG00000007114	FOXA2	107.265	1.08608	0.488311	2.22416	0.0261375	0.96791
ENSSSCG00000016856	C9	5337.05	1.0299	0.463264	2.22313	0.0262068	0.96791
ENSSSCG00000030069	NOXRED1	2.79694	4.77105	2.1461	2.22313	0.0262072	0.96791
ENSSSCG00000016775	ZNF777	40.8977	1.17804	0.529925	2.22303	0.0262139	0.96791
ENSSSCG00000012981	RELA	327.654	1.08379	0.489183	2.21551	0.0267248	0.96791
ENSSSCG00000002923	WDR62	32.126	1.19165	0.538163	2.21429	0.0268088	0.96791
ENSSSCG00000033528	BPTF	268.133	1.03866	0.469076	2.21427	0.02681	0.96791
ENSSSCG00000002669	CRISPLD2	45.1876	-1.08303	0.48927	-2.21356	0.0268593	0.96791
ENSSSCG00000002754	NQO1	67.3574	-1.35907	0.614065	-2.21323	0.0268818	0.96791
ENSSSCG00000006120	OTUD6B	114.852	1.2738	0.576222	2.2106	0.0270635	0.96791
ENSSSCG00000038912	IFITM3	310.755	-1.28421	0.581309	-2.20918	0.0271623	0.96791
ENSSSCG00000025598	COBLL1	320.837	1.03317	0.467954	2.20785	0.0272546	0.96791
ENSSSCG00000010007		16.2022	-1.56683	0.710011	-2.20677	0.0273301	0.96791
ENSSSCG00000038221	HSD17B2	812.072	-1.15954	0.525573	-2.20623	0.0273677	0.96791
ENSSSCG00000034753	FAM177A1	73.5958	1.00832	0.45715	2.20566	0.0274079	0.96791
ENSSSCG00000049983		3.16146	4.8965	2.22058	2.20506	0.0274501	0.96791
ENSSSCG00000008017	NME3	3.36478	-5.34417	2.42364	-2.20502	0.0274526	0.96791
ENSSSCG00000005627	AK1	4.82753	-2.90039	1.31633	-2.2034	0.0275668	0.96791
ENSSSCG00000013065	ASRGL1	65.6047	1.09329	0.496444	2.20224	0.0276485	0.96791
ENSSSCG00000043044		4.95062	3.13292	1.42265	2.20217	0.0276532	0.96791
ENSSSCG00000037491		3.27926	-5.33105	2.42145	-2.20159	0.0276941	0.96791
ENSSSCG00000017785	NUFIP2	493.61	1.08732	0.493943	2.2013	0.027715	0.96791
ENSSSCG00000035795	SUMO3	39.6328	1.11898	0.508858	2.199	0.027878	0.96791
ENSSSCG00000004280	RIMS1	15.3277	1.6177	0.735817	2.19851	0.027913	0.96791
ENSSSCG00000002530	CINP	69.2293	1.24631	0.567413	2.19648	0.0280573	0.96791
ENSSSCG00000004446	RWDD1	314.905	1.08009	0.491752	2.19642	0.0280621	0.96791
ENSSSCG00000001075	DEK	636.393	1.12594	0.512666	2.19624	0.0280746	0.96791
ENSSSCG00000005987	TBC1D31	77.374	1.01838	0.463994	2.19481	0.028177	0.96791
ENSSSCG00000000577	GYS2	1643.53	1.15335	0.525506	2.19473	0.0281826	0.96791
ENSSSCG00000005358		132.211	1.40591	0.640755	2.19415	0.0282245	0.96791
ENSSSCG00000035658	VPS36	170.145	1.34051	0.611016	2.1939	0.0282425	0.96791
ENSSSCG00000017950	TP53	54.2143	-1.02904	0.469191	-2.19322	0.0282914	0.96791
ENSSSCG00000007240	HCK	48.6266	-1.13918	0.519703	-2.19199	0.0283802	0.96791
ENSSSCG00000005056	DLGAP5	12.1318	-1.74238	0.795172	-2.1912	0.028437	0.96791
ENSSSCG00000039222		63.4211	1.2561	0.573664	2.18961	0.0285523	0.96791
ENSSSCG00000050634		70.6484	1.59949	0.731274	2.18727	0.0287229	0.970017
ENSSSCG00000044581		6.08695	3.51578	1.60815	2.18622	0.0287995	0.970017
ENSSSCG00000009629	BIN3	95.4615	-1.373	0.62838	-2.18499	0.0288896	0.970017
ENSSSCG00000031170	TMEM123	182.079	1.08301	0.495867	2.18407	0.0289568	0.970017
ENSSSCG00000014133	RPS23	840.42	-1.2485	0.572057	-2.18248	0.0290741	0.971651
ENSSSCG00000009975	EMID1	43.6818	-1.20208	0.55114	-2.18108	0.0291777	0.972819
ENSSSCG00000050786		2.41047	4.53942	2.08601	2.17613	0.0295458	0.980319
ENSSSCG00000024694	TAF4	77.2009	1.01768	0.467971	2.17466	0.0296553	0.980319
ENSSSCG00000011800	FETUB	700.685	-1.23946	0.570411	-2.17293	0.0297856	0.980319
ENSSSCG00000001865	SCAPER	50.5082	1.13983	0.524679	2.17243	0.0298236	0.980319
ENSSSCG00000017790	TAOK1	133.247	1.18477	0.545457	2.17206	0.0298512	0.980319
ENSSSCG00000012278	CFP	162.407	-1.06516	0.490498	-2.17159	0.0298869	0.980319
ENSSSCG00000002752	ZFHX3	78.7512	1.20858	0.557429	2.16814	0.030148	0.983249
ENSSSCG00000038694	CCND2	9.96174	-1.81582	0.83785	-2.16723	0.0302172	0.983249
ENSSSCG00000003749	PIK3C3	76.0624	1.07728	0.497187	2.16675	0.0302538	0.983249
ENSSSCG00000039049	MAP7	202.768	1.10296	0.509621	2.16427	0.0304438	0.984905
ENSSSCG00000025568	TEAD2	19.6743	-1.58817	0.734175	-2.1632	0.0305257	0.985306
ENSSSCG00000015846	RBPMS	113.27	1.10989	0.513805	2.16013	0.0307626	0.987571
ENSSSCG00000002486		18799.8	1.44857	0.670832	2.15936	0.0308219	0.987571
ENSSSCG00000015293		19.2615	1.64577	0.762259	2.15907	0.0308451	0.987571
ENSSSCG00000006161	IL7	103.849	1.19935	0.555759	2.15803	0.0309252	0.987571
ENSSSCG00000049262		2.3322	-4.85116	2.24911	-2.15692	0.0310119	0.987571
ENSSSCG00000050915	PMF1	239.944	1.14518	0.530962	2.15681	0.0310206	0.987571
ENSSSCG00000003343	ATAD3A	85.342	-1.13709	0.527601	-2.15521	0.0311452	0.987571
ENSSSCG00000037372		20.5527	1.71184	0.794661	2.15418	0.0312262	0.987571
ENSSSCG00000016119		416.449	1.0981	0.510067	2.15285	0.0313302	0.987571
ENSSSCG00000008807	GUF1	106.636	1.14917	0.533955	2.15218	0.0313834	0.987571
ENSSSCG00000030209	MFNG	12.009	-1.71898	0.79915	-2.15101	0.0314751	0.987571
ENSSSCG00000008038	SLC9A3R2	164.161	-1.00404	0.466907	-2.15041	0.031523	0.987571
ENSSSCG00000035297	ISG12(A)	268.131	-1.26758	0.590135	-2.14795	0.0317176	0.987571
ENSSSCG00000016640	PPP1R3A	1.94492	-4.5677	2.12794	-2.14654	0.03183	0.987571
ENSSSCG00000039873	DCXR	366.876	-1.21204	0.564753	-2.14614	0.031862	0.987571
ENSSSCG00000006494	SLC25A44	90.7013	-1.09393	0.509914	-2.14532	0.0319273	0.987571
ENSSSCG00000010973	RPP25L	29.2531	-1.34749	0.628498	-2.14399	0.0320341	0.987571
ENSSSCG00000045642		3.04406	4.82127	2.25088	2.14195	0.0321978	0.987655
ENSSSCG00000035420	HES4	13.3169	-1.67258	0.781751	-2.13953	0.0323928	0.987655
ENSSSCG00000017759	ALDOC	7.67902	-2.75773	1.28896	-2.1395	0.0323948	0.987655
ENSSSCG00000038631	TCFL5	97.636	1.19984	0.56111	2.13832	0.0324905	0.987655
ENSSSCG00000005880		18.402	-1.37736	0.644318	-2.1377	0.0325415	0.987655
ENSSSCG00000046611		2.7623	4.71132	2.20403	2.13759	0.0325501	0.987655
ENSSSCG00000049462		2.61946	4.67486	2.19013	2.13451	0.0328014	0.993154
ENSSSCG00000006087	CPQ	51.2163	-1.05705	0.496323	-2.12976	0.0331915	0.993542
ENSSSCG00000027956	SSH3	13.7831	-1.84766	0.867625	-2.12956	0.0332076	0.993542
ENSSSCG00000039365		152.302	-1.29212	0.608208	-2.12446	0.0336315	0.993542
ENSSSCG00000036965	ANGPTL8	21.5617	-1.85164	0.871687	-2.1242	0.0336532	0.993542
ENSSSCG00000037120	TK1	9.44051	-2.32862	1.09683	-2.12305	0.03375	0.993542
ENSSSCG00000047476		320.329	1.30148	0.613302	2.12209	0.0338299	0.993542
ENSSSCG00000002410	CEP128	51.3282	1.51161	0.712393	2.12188	0.0338477	0.993542
ENSSSCG00000028720	NXN	20.3487	-1.36337	0.642741	-2.12118	0.033907	0.993542
ENSSSCG00000004163	BCLAF1	979.637	1.16893	0.551636	2.11902	0.034089	0.993542
ENSSSCG00000004710	ADAL	47.436	1.13324	0.535438	2.11648	0.0343042	0.993542
ENSSSCG00000036224		700.333	-2.95695	1.39734	-2.11612	0.0343344	0.993542
ENSSSCG00000033808		2.86559	-5.183	2.44947	-2.11597	0.0343475	0.993542
ENSSSCG00000036537	NFIC	402.538	1.16297	0.54964	2.11588	0.0343554	0.993542
ENSSSCG00000017236	CD300C	8.41314	-1.96458	0.929946	-2.11257	0.0346376	0.993542
ENSSSCG00000004004	ZNF584	10.5352	-1.72967	0.818992	-2.11195	0.034691	0.993542
ENSSSCG00000014326	KIF20A	13.5634	-1.70792	0.808898	-2.11142	0.0347366	0.993542
ENSSSCG00000045715		2.38928	-4.85599	2.30043	-2.1109	0.0347807	0.993542
ENSSSCG00000032655	ALYREF	73.9037	-1.0812	0.512278	-2.11057	0.0348095	0.993542
ENSSSCG00000017705	CCL5	51.3963	-1.30128	0.617402	-2.10767	0.0350592	0.993542
ENSSSCG00000009791	RSRC2	408.966	1.08775	0.516206	2.10721	0.0350994	0.993542
ENSSSCG00000005399	RNF20	140.595	1.04965	0.498817	2.10428	0.035354	0.993542
ENSSSCG00000041948		6.83456	3.01486	1.43285	2.1041	0.0353694	0.993542
ENSSSCG00000003134	GRWD1	67.8002	-1.15233	0.54771	-2.1039	0.0353869	0.993542
ENSSSCG00000045900		9.63915	3.2071	1.52537	2.10251	0.0355088	0.993542
ENSSSCG00000015019	COLCA2	86.5068	1.54472	0.734754	2.10236	0.0355216	0.993542
ENSSSCG00000001085	DCDC2	35.7845	1.38363	0.65827	2.10192	0.0355605	0.993542
ENSSSCG00000048478		2.76868	4.66943	2.22263	2.10086	0.0356532	0.993542
ENSSSCG00000039321	FAM222B	51.2942	1.12636	0.536259	2.1004	0.0356938	0.993542
ENSSSCG00000045996		3.94456	4.1838	1.9947	2.09746	0.0359533	0.993542
ENSSSCG00000032353	THEGL	4.86353	3.11541	1.48533	2.09745	0.0359535	0.993542
ENSSSCG00000031595		27019.2	1.19569	0.570142	2.09718	0.0359779	0.993542
ENSSSCG00000010026	PIK3IP1	34.5591	-1.1364	0.541946	-2.09689	0.0360036	0.993542
ENSSSCG00000035617		25.8873	-2.1143	1.0095	-2.09441	0.0362236	0.993542
ENSSSCG00000002412	STON2	49.3232	1.042	0.497568	2.09418	0.0362436	0.993542
ENSSSCG00000010603	NEURL1	7.02489	-2.26781	1.08295	-2.09411	0.0362499	0.993542
ENSSSCG00000036801	C6orf132	31.5994	1.44095	0.688806	2.09195	0.0364429	0.995714
ENSSSCG00000042938		3.1041	3.70599	1.77295	2.09029	0.0365914	0.995714
ENSSSCG00000016196	VIL1	15.0501	-1.88776	0.904095	-2.08801	0.036797	0.996967
ENSSSCG00000005186	TTC39B	61.6957	1.00874	0.483404	2.08674	0.0369113	0.998155
ENSSSCG00000037153	FEM1A	53.8417	-1.0389	0.49814	-2.08556	0.0370184	0.999143
ENSSSCG00000010258	AIFM2	46.3098	1.05635	0.507695	2.08068	0.0374633	0.999284
ENSSSCG00000036933	NR1D1	15.5045	1.91024	0.918095	2.08065	0.0374656	0.999284
ENSSSCG00000032160	FNDC7	410.582	1.06717	0.513337	2.07889	0.0376271	0.999284
ENSSSCG00000030505	PLEKHN1	3.33645	5.01662	2.41688	2.07566	0.0379253	0.999284
ENSSSCG00000002045		32.1888	3.83386	1.84834	2.07422	0.0380586	0.999284
ENSSSCG00000051637		39.8261	-1.23526	0.59561	-2.07393	0.0380854	0.999284
ENSSSCG00000022486	CBLB	68.1692	1.08923	0.525296	2.07356	0.03812	0.999284
ENSSSCG00000043263		2.60105	4.62471	2.23304	2.07104	0.0383555	0.999284
ENSSSCG00000009820	GPN3	69.9884	1.03333	0.499079	2.07047	0.0384081	0.999284
ENSSSCG00000009705	GALNT7	32.6914	-1.10672	0.53533	-2.06735	0.0387009	0.999284
ENSSSCG00000031590	SYT13	2.59836	-3.97771	1.92698	-2.06422	0.0389966	0.999284
ENSSSCG00000027389	HERPUD2	244.609	1.03499	0.502136	2.06119	0.0392853	0.999284
ENSSSCG00000007116	CD93	184.861	-1.08961	0.529159	-2.05914	0.0394806	0.999284
ENSSSCG00000010380	MAPK8	160.841	1.04781	0.509418	2.05689	0.0396972	0.999284
ENSSSCG00000029709		7.51327	3.22456	1.56819	2.05623	0.03976	0.999284
ENSSSCG00000004886	CDH7	21.602	1.30122	0.632934	2.05586	0.0397961	0.999284
ENSSSCG00000029275	PPARGC1A	252.49	1.38352	0.673674	2.0537	0.0400046	0.999284
ENSSSCG00000015753	ANGPT2	24.3989	-1.22765	0.598086	-2.05264	0.0401077	0.999284
ENSSSCG00000005055	LGALS3	9.05358	2.0698	1.01059	2.04811	0.0405491	0.999284
ENSSSCG00000013105		39.5266	-1.09712	0.537595	-2.04079	0.0412716	0.999284
ENSSSCG00000014257	SLC27A6	64.7577	1.24373	0.609509	2.04055	0.0412955	0.999284
ENSSSCG00000020710	PRDM2	194.807	1.07972	0.529314	2.03986	0.0413644	0.999284
ENSSSCG00000001362	MDC1	170.593	1.04134	0.510541	2.03968	0.041382	0.999284
ENSSSCG00000043470		3.2214	4.96626	2.43498	2.03955	0.0413954	0.999284
ENSSSCG00000007962	SNRNP25	80.6024	-1.12326	0.55178	-2.0357	0.0417808	0.999284
ENSSSCG00000011435	TWF2	23.5397	-1.69181	0.831138	-2.03553	0.0417976	0.999284
ENSSSCG00000013436		78.0728	-1.38809	0.683631	-2.03047	0.0423088	0.999284
ENSSSCG00000010686	BAG3	528.306	1.32831	0.654832	2.02847	0.042512	0.999284
ENSSSCG00000006452		33.1229	-1.36796	0.675414	-2.02537	0.0428296	0.999284
ENSSSCG00000037398	NTAN1	278.801	1.03163	0.509415	2.02513	0.0428538	0.999284
ENSSSCG00000021944	RAC2	54.524	-1.03704	0.512982	-2.0216	0.0432176	0.999284
ENSSSCG00000012536	PLP1	5.05526	-2.53073	1.25197	-2.0214	0.0432384	0.999284
ENSSSCG00000040713		72.7432	1.13419	0.561623	2.01949	0.0434366	0.999284
ENSSSCG00000034742	MECP2	52.4778	1.2163	0.602344	2.01928	0.0434578	0.999284
ENSSSCG00000039798	SLC11A1	19.7908	1.61655	0.802883	2.01343	0.0440697	0.999284
ENSSSCG00000034293	ARL4C	18.3948	-1.36383	0.677781	-2.0122	0.0441991	0.999284
ENSSSCG00000027432	NSUN3	44.5164	1.10848	0.550971	2.01186	0.0442343	0.999284
ENSSSCG00000010756	MGMT	114.677	-1.05059	0.522204	-2.01184	0.0442373	0.999284
ENSSSCG00000033490		7.61373	2.51546	1.25088	2.01096	0.04433	0.999284
ENSSSCG00000005047	CDKN3	32.7845	1.07163	0.533071	2.0103	0.0443999	0.999284
ENSSSCG00000015868	ARL6IP6	35.3735	1.48786	0.740846	2.00833	0.044608	0.999284
ENSSSCG00000039807		10.0359	-1.79791	0.895772	-2.00711	0.0447381	0.999284
ENSSSCG00000031819	TP53I11	39.3291	-1.18485	0.590621	-2.0061	0.0448453	0.999284
ENSSSCG00000025423	KCNK5	27.8929	-1.55286	0.774429	-2.00516	0.0449454	0.999284
ENSSSCG00000001164	ZNF184	32.7383	1.426	0.711733	2.00357	0.0451166	0.999284
ENSSSCG00000021861	PIGT	86.2262	1.05197	0.526821	1.99683	0.0458435	0.999284
ENSSSCG00000040943	DCTN5	88.4009	1.22283	0.613202	1.99417	0.0461338	0.999284
ENSSSCG00000016125	INO80D	46.4445	1.06044	0.531875	1.99378	0.0461762	0.999284
ENSSSCG00000010292	P4HA1	360.396	1.09138	0.547581	1.9931	0.0462504	0.999284
ENSSSCG00000021354	CNOT4	134.159	1.18301	0.594286	1.99064	0.0465209	0.999284
ENSSSCG00000006902	GFI1	2.18635	-3.90993	1.96425	-1.99055	0.0465307	0.999284
ENSSSCG00000016573	IRF5	43.0386	-1.01282	0.508961	-1.98997	0.046594	0.999284
ENSSSCG00000002372	YLPM1	214.014	1.05755	0.532126	1.9874	0.0468777	0.999284
ENSSSCG00000010065	GSTT4	35.0631	-1.24074	0.624584	-1.98651	0.0469769	0.999284
ENSSSCG00000024179	NAGS	378.485	-1.2546	0.631652	-1.98622	0.0470084	0.999284
ENSSSCG00000036423	CCDC50	301.747	1.08734	0.547901	1.98456	0.0471931	0.999284
ENSSSCG00000043577		4.08347	3.69158	1.86351	1.98099	0.0475927	0.999284
ENSSSCG00000006631	TMOD4	1.83091	-4.43205	2.24259	-1.97631	0.0481201	0.999284
ENSSSCG00000045168		1.94892	4.24683	2.14945	1.97578	0.0481798	0.999284
ENSSSCG00000045476		3.21504	3.76382	1.90811	1.97254	0.0485479	0.999284
ENSSSCG00000032999		82.03	1.3158	0.667263	1.97193	0.0486177	0.999284
ENSSSCG00000038708		152.908	1.04529	0.530168	1.97163	0.0486522	0.999284
ENSSSCG00000007586	FSCN1	11.5076	-1.59845	0.811456	-1.96986	0.0488545	0.999284
ENSSSCG00000008821	SLAIN2	203.838	1.05773	0.537082	1.9694	0.0489077	0.999284
ENSSSCG00000016193	CNOT9	133.132	1.0272	0.521685	1.969	0.0489535	0.999284
ENSSSCG00000017500	TCAP	2.0693	-3.85618	1.95997	-1.96747	0.0491293	0.999284
ENSSSCG00000038383	DYNC2LI1	43.5971	1.34481	0.683893	1.96641	0.0492517	0.999284
ENSSSCG00000002815	ADGRG1	41.3822	-1.08747	0.553069	-1.96624	0.0492712	0.999284
ENSSSCG00000006923	GBP2	32.4183	-1.16403	0.592384	-1.96498	0.0494163	0.999284
ENSSSCG00000041808		11.6126	2.07745	1.05749	1.96452	0.0494703	0.999284
ENSSSCG00000033757	FKBP2	119.53	1.00994	0.514424	1.96325	0.0496175	0.999284
