# Supplementary material for: Genome-wide association and transcriptome studies identify candidate genes and pathways for feed conversion ratio in pigs
Source: BMC Genomics. 2021 Apr 22;22:294. doi: 10.1186/s12864-021-07570-w (PMC8063444; doi:10.1186/s12864-021-07570-w)
Supplement: Supplementary file 7 — Additional file 7: Table S7. List of muscle DEGs between Yorkshire pigs with high and low FCR. [file 12864_2021_7570_MOESM7_ESM.xls]

## Sheet: Table S6.
Title
Genome-wide association and transcriptome studies identify candidate genes and pathways for feed conversion ratio in pigs
Authors
Yuanxin Miao, Quanshun Mei, Chuanke Fu, Mingxing Liao, Yan Liu, Xuewen Xu, Xinyun Li, Shuhong Zhao, Tao Xiang*
* the corresponding author
Table S7 List of muscle DEGs between Yorkshire pigs with high (n=3) and low FCR (n=3)
Gene stable ID	Gene name	baseMean	log2FoldChange	lfcSE	stat	pvalue	padj
ENSSSCG00000032557	LDHB	57.6638	3.84544	0.533704	7.2052	5.8e-13	1.02e-08
ENSSSCG00000000584	SLCO1A2	15.3476	5.23084	1.04537	5.00384	5.62e-07	0.00493507
ENSSSCG00000030069	NOXRED1	8.19173	-6.51129	1.45336	-4.48017	7.46e-06	0.0436631
ENSSSCG00000012315	SYNJ2	146.337	-1.86339	0.44936	-4.14676	3.37e-05	0.148064
ENSSSCG00000047932	HSPA6	48.9547	-2.20279	0.541792	-4.06576	4.79e-05	0.168171
ENSSSCG00000039778		125.477	-1.46526	0.382865	-3.82708	0.000129671	0.340549
ENSSSCG00000034178	AIF1L	65.9378	-1.54381	0.405606	-3.80618	0.000141129	0.340549
ENSSSCG00000050363		5.05802	-5.81676	1.54004	-3.77701	0.000158724	0.340549
ENSSSCG00000004357	SIM1	17.5961	2.62082	0.72124	3.63377	0.000279309	0.490551
ENSSSCG00000006218	PDE7A	168.668	1.09272	0.306015	3.5708	0.000355899	0.568242
ENSSSCG00000013735	JUNB	63.5831	-1.90979	0.544569	-3.50698	0.000453232	0.663342
ENSSSCG00000014329	CDC25C	8.29518	4.53997	1.34878	3.36597	0.000762737	0.956619
ENSSSCG00000010984	KIF24	32.8494	1.98713	0.595986	3.33419	0.000855475	0.956619
ENSSSCG00000031476		100.883	-1.16	0.348015	-3.33319	0.000858561	0.956619
ENSSSCG00000010012	SLC35E4	42.0572	-1.45962	0.439066	-3.32437	0.000886175	0.956619
ENSSSCG00000011500	KBTBD8	413.037	1.5178	0.458719	3.30879	0.000937005	0.956619
ENSSSCG00000016200	PRKAG3	323.901	1.43965	0.438164	3.28563	0.00101755	0.956619
ENSSSCG00000030113	SHISA2	310.193	1.44194	0.439498	3.28087	0.00103489	0.956619
ENSSSCG00000031421	DYNLRB2	11.139	3.28024	1.00494	3.26413	0.001098	0.964213
ENSSSCG00000010039	SLC5A4	28.1316	-1.54722	0.502603	-3.07841	0.00208109	0.999946
ENSSSCG00000036961	PCDHB7	12.1442	3.30276	1.08297	3.04973	0.00229047	0.999946
ENSSSCG00000011324		20.5312	2.04028	0.673263	3.03043	0.00244207	0.999946
ENSSSCG00000049929		3.7424	5.30548	1.76399	3.00766	0.0026327	0.999946
ENSSSCG00000037491		30.1741	2.16859	0.729019	2.97467	0.00293304	0.999946
ENSSSCG00000006312	GPA33	91.6275	1.11994	0.378137	2.96172	0.00305921	0.999946
ENSSSCG00000014831	PAAF1	55.8909	1.0674	0.362404	2.94532	0.00322621	0.999946
ENSSSCG00000032023		43.4867	-1.43888	0.498397	-2.88701	0.00388917	0.999946
ENSSSCG00000004509	LIPG	84.3762	1.31535	0.458852	2.86661	0.00414894	0.999946
ENSSSCG00000023298	SRXN1	56.4588	-1.35648	0.474311	-2.85988	0.00423795	0.999946
ENSSSCG00000009856	NOS1	509.256	-1.30534	0.456641	-2.85858	0.00425547	0.999946
ENSSSCG00000001773	TMED3	39.3803	-1.36513	0.489332	-2.78979	0.00527429	0.999946
ENSSSCG00000011391	CDHR4	9.14425	3.11091	1.12374	2.76835	0.00563411	0.999946
ENSSSCG00000006415	CADM3	16.6332	1.78797	0.646941	2.76373	0.00571441	0.999946
ENSSSCG00000001470	SLA-DMA	74.2803	1.29585	0.469179	2.76196	0.00574552	0.999946
ENSSSCG00000034871		3.97965	4.3849	1.58991	2.75796	0.00581642	0.999946
ENSSSCG00000049428		3.60652	-5.32405	1.93937	-2.74524	0.00604661	0.999946
ENSSSCG00000040746	LRP2	47.4916	-1.50578	0.555071	-2.71277	0.00667241	0.999946
ENSSSCG00000028858	FAM83C	2.63704	-4.86801	1.8149	-2.68225	0.00731281	0.999946
ENSSSCG00000030118	SAP30	86.8992	-1.00987	0.37663	-2.68133	0.00733294	0.999946
ENSSSCG00000032777	CXCL9	109.854	1.29193	0.487635	2.64939	0.00806378	0.999946
ENSSSCG00000026527	HCN1	8.20719	2.84899	1.08552	2.62453	0.00867678	0.999946
ENSSSCG00000006309	CD247	28.862	-1.41652	0.545929	-2.5947	0.00946729	0.999946
ENSSSCG00000016923	ACTBL2	17.3369	-5.70513	2.21913	-2.57088	0.010144	0.999946
ENSSSCG00000007094	DZANK1	122.125	-1.25384	0.490644	-2.5555	0.0106036	0.999946
ENSSSCG00000004402	METTL24	21.4014	1.54868	0.607481	2.54935	0.0107925	0.999946
ENSSSCG00000009015	GATB	88.261	-1.05836	0.416824	-2.5391	0.0111139	0.999946
ENSSSCG00000035103		24.0476	-1.75085	0.695651	-2.51686	0.0118407	0.999946
ENSSSCG00000013393	SPON1	48.7245	1.00551	0.400583	2.51013	0.0120687	0.999946
ENSSSCG00000038727	GDNF	34.3973	1.96065	0.781215	2.50975	0.0120818	0.999946
ENSSSCG00000013400		164.197	-1.09767	0.440324	-2.49288	0.0126713	0.999946
ENSSSCG00000001197	ZNF165	17.7961	-1.51735	0.608779	-2.49245	0.0126867	0.999946
ENSSSCG00000012941	SLC29A2	45.2123	-1.63768	0.658295	-2.48775	0.0128552	0.999946
ENSSSCG00000003236		19.8447	1.59866	0.652911	2.44851	0.0143448	0.999946
ENSSSCG00000022347	WNT11	31.3176	-1.1596	0.473733	-2.4478	0.0143733	0.999946
ENSSSCG00000022492	AMPD3	309.207	-1.08526	0.443695	-2.44595	0.0144471	0.999946
ENSSSCG00000043275		2.23069	-4.63364	1.90402	-2.43361	0.0149493	0.999946
ENSSSCG00000002294	ARG2	58.2729	1.50875	0.623978	2.41795	0.0156081	0.999946
ENSSSCG00000010219	ARID5B	402.448	1.01886	0.421896	2.41495	0.0157372	0.999946
ENSSSCG00000035949	FTO	146.58	1.25665	0.522426	2.40541	0.0161544	0.999946
ENSSSCG00000043911		2.91425	4.94518	2.07534	2.38282	0.0171805	0.999946
ENSSSCG00000001004	SLC22A23	226.885	-1.07231	0.450281	-2.38143	0.0172454	0.999946
ENSSSCG00000003217	ASPDH	837.608	1.0444	0.438875	2.37972	0.017326	0.999946
ENSSSCG00000039424	MCRIP1	69.4051	-1.13126	0.477127	-2.37098	0.0177408	0.999946
ENSSSCG00000047603		6.34886	-2.47758	1.04712	-2.3661	0.0179768	0.999946
ENSSSCG00000031037		17.1132	4.61809	1.95355	2.36395	0.0180812	0.999946
ENSSSCG00000007866	TMC7	91.3639	1.13334	0.481495	2.3538	0.0185828	0.999946
ENSSSCG00000032108		6.42658	3.14445	1.33805	2.35003	0.0187718	0.999946
ENSSSCG00000029275	PPARGC1A	1742.25	-2.27562	0.969801	-2.34648	0.0189515	0.999946
ENSSSCG00000015766	WDR17	64.4137	1.06877	0.460473	2.32104	0.0202849	0.999946
ENSSSCG00000050998		157.538	-1.12664	0.486514	-2.31574	0.0205724	0.999946
ENSSSCG00000013788		38.6216	1.62249	0.702007	2.31122	0.0208209	0.999946
ENSSSCG00000050915	PMF1	46.7683	-9.02457	3.90774	-2.30941	0.0209209	0.999946
ENSSSCG00000043087		2.58394	-4.84566	2.11606	-2.28995	0.0220244	0.999946
ENSSSCG00000010437	PAPSS2	15.1584	1.52686	0.670596	2.27688	0.0227935	0.999946
ENSSSCG00000023296	CENPE	29.481	-1.25395	0.554245	-2.26244	0.0236701	0.999946
ENSSSCG00000049419		2.85851	-3.9102	1.73005	-2.26016	0.0238111	0.999946
ENSSSCG00000017810	TLCD3A	12.5029	1.51933	0.67254	2.25909	0.023878	0.999946
ENSSSCG00000047662		2.08046	-4.53132	2.0088	-2.25574	0.0240869	0.999946
ENSSSCG00000015249	ADAMTS8	597.217	1.74287	0.774108	2.25146	0.0243565	0.999946
ENSSSCG00000040981	GMFG	32.7848	1.3052	0.582593	2.24033	0.0250696	0.999946
ENSSSCG00000050203		3.92347	-3.43024	1.5357	-2.23367	0.0255048	0.999946
ENSSSCG00000007240	HCK	14.1978	2.19642	0.985548	2.22863	0.0258385	0.999946
ENSSSCG00000045718		2.43343	-4.76582	2.15717	-2.20929	0.0271543	0.999946
ENSSSCG00000005047	CDKN3	99.3122	-1.08215	0.491482	-2.20181	0.027679	0.999946
ENSSSCG00000043853		3.18534	-5.15402	2.34091	-2.20172	0.0276853	0.999946
ENSSSCG00000008387	PEX13	252.538	1.13365	0.514955	2.20145	0.0277039	0.999946
ENSSSCG00000014980	CFAP300	5.83959	2.39977	1.09094	2.19972	0.0278266	0.999946
ENSSSCG00000017993	NTN1	36.712	-1.24195	0.567729	-2.18757	0.0287008	0.999946
ENSSSCG00000004399	SLC22A16	188.117	1.0226	0.470034	2.17558	0.0295868	0.999946
ENSSSCG00000046936		2.38029	4.66201	2.15573	2.16262	0.0305708	0.999946
ENSSSCG00000012118	TLR8	19.5051	1.6611	0.769254	2.15936	0.0308223	0.999946
ENSSSCG00000041389		2.25316	-4.65694	2.16144	-2.15455	0.0311971	0.999946
ENSSSCG00000040003	UAP1L1	76.4171	-1.09179	0.509834	-2.14146	0.0322366	0.999946
ENSSSCG00000037377		3.0132	-5.06073	2.37985	-2.12649	0.0334622	0.999946
ENSSSCG00000021036	RAB3B	10.2413	-2.19633	1.03532	-2.1214	0.0338881	0.999946
ENSSSCG00000043673		2.24757	-4.65216	2.19432	-2.12009	0.0339985	0.999946
ENSSSCG00000041954		33.787	1.14358	0.54045	2.11599	0.034346	0.999946
ENSSSCG00000051082		2.25452	4.58193	2.16554	2.11583	0.0343591	0.999946
ENSSSCG00000010554	SCD	554.984	1.01151	0.478484	2.11399	0.0345165	0.999946
ENSSSCG00000047307		2.54623	-3.75996	1.78261	-2.10924	0.0349241	0.999946
ENSSSCG00000034284	LAIR1	21.4098	1.72091	0.819422	2.10015	0.0357154	0.999946
ENSSSCG00000016385		5.09673	-2.36257	1.13047	-2.0899	0.036627	0.999946
ENSSSCG00000022292	NPL	35.7591	1.25483	0.600505	2.08963	0.0366509	0.999946
ENSSSCG00000045172		3.86649	-3.29432	1.5789	-2.08647	0.0369362	0.999946
ENSSSCG00000039146		3.79127	3.57174	1.71724	2.07993	0.0375322	0.999946
ENSSSCG00000046640	OAS1	94.3926	1.03868	0.499697	2.07863	0.0376518	0.999946
ENSSSCG00000041336		2.20224	-4.62613	2.23406	-2.07073	0.0383843	0.999946
ENSSSCG00000017372	MPP3	11.1686	1.70172	0.822183	2.06976	0.0384752	0.999946
ENSSSCG00000017488	CSF3	21.6349	1.56639	0.756967	2.0693	0.0385178	0.999946
ENSSSCG00000015293		35.2981	-1.00612	0.48646	-2.06824	0.0386177	0.999946
ENSSSCG00000048710		2.09068	-4.54911	2.20212	-2.06578	0.0388488	0.999946
ENSSSCG00000004087	CCDC170	16.5723	-1.3246	0.643382	-2.05881	0.0395122	0.999946
ENSSSCG00000046730		2.82488	-4.96741	2.41296	-2.05863	0.0395293	0.999946
ENSSSCG00000042975		4.49865	-3.64362	1.77127	-2.05707	0.0396796	0.999946
ENSSSCG00000032423	SPOCK1	1.77569	-4.31525	2.09951	-2.05536	0.0398438	0.999946
ENSSSCG00000044946		2.15323	4.51197	2.20077	2.05017	0.0403474	0.999946
ENSSSCG00000029515	PON3	70.0511	-1.15214	0.563049	-2.04625	0.0407313	0.999946
ENSSSCG00000001437	AGER	2.6139	3.5751	1.74753	2.0458	0.040776	0.999946
ENSSSCG00000013350	DBX1	3.47538	-3.28409	1.61105	-2.03848	0.0415023	0.999946
ENSSSCG00000036618		189.966	1.04868	0.517481	2.02652	0.0427117	0.999946
ENSSSCG00000007423	UBE2C	12.0369	-2.1416	1.06014	-2.02012	0.0433714	0.999946
ENSSSCG00000004836	MKRN3	3.67605	-3.22998	1.59896	-2.02005	0.0433786	0.999946
ENSSSCG00000017705	CCL5	24.7614	1.32924	0.658486	2.01864	0.0435251	0.999946
ENSSSCG00000001906	CYP1A1	93.9066	3.31188	1.64244	2.01644	0.0437545	0.999946
ENSSSCG00000048323		17.6894	1.38075	0.685494	2.01425	0.0439836	0.999946
ENSSSCG00000042346		2.06509	4.45711	2.21299	2.01406	0.0440027	0.999946
ENSSSCG00000009144	ETNPPL	8.43174	2.12695	1.05659	2.01303	0.0441116	0.999946
ENSSSCG00000017137	METRNL	137.28	-1.10944	0.554952	-1.99916	0.0455913	0.999946
ENSSSCG00000012855	SLC22A18	1.66728	4.1392	2.07425	1.99552	0.0459867	0.999946
ENSSSCG00000044129		1.95082	-4.44814	2.24132	-1.98461	0.0471879	0.999946
ENSSSCG00000037676	KAZN	22.6977	1.39247	0.702065	1.98339	0.0473243	0.999946
ENSSSCG00000026248		47.9322	-1.2158	0.613566	-1.98154	0.0475309	0.999946
ENSSSCG00000008648	RSAD2	129.511	1.16689	0.589142	1.98067	0.0476284	0.999946
ENSSSCG00000025578	ALDH1A2	16.6732	-1.50742	0.761786	-1.9788	0.0478389	0.999946
ENSSSCG00000025042	ICOS	6.37058	-2.41821	1.22263	-1.97787	0.047943	0.999946
ENSSSCG00000007842	SDR42E2	1.76288	4.22839	2.13968	1.97618	0.0481342	0.999946
ENSSSCG00000041581		2.54827	-4.8326	2.45738	-1.96656	0.0492339	0.999946
ENSSSCG00000030018	ZNF396	3.68311	-2.73049	1.39037	-1.96385	0.0495472	0.999946
ENSSSCG00000010276	UNC5B	39.3317	-1.07053	0.545233	-1.96344	0.0495953	0.999946
