# Supplementary material for: Genome-wide association and transcriptome studies identify candidate genes and pathways for feed conversion ratio in pigs
Source: BMC Genomics. 2021 Apr 22;22:294. doi: 10.1186/s12864-021-07570-w (PMC8063444; doi:10.1186/s12864-021-07570-w)
Supplement: Supplementary file 8 — Additional file 8: Table S8. List of fat DEGs between Yorkshire pigs with high and low FCR. [file 12864_2021_7570_MOESM8_ESM.xls]

## Sheet: Table S7.
Title
Genome-wide association and transcriptome studies identify candidate genes and pathways for feed conversion ratio in pigs
Authors
Yuanxin Miao, Quanshun Mei, Chuanke Fu, Mingxing Liao, Yan Liu, Xuewen Xu, Xinyun Li, Shuhong Zhao, Tao Xiang*
* the corresponding author
Table S8 List of fat DEGs between Yorkshire pigs with high (n=3) and low FCR (n=3)
Gene stable ID	Gene name	baseMean	log2FoldChange	lfcSE	stat	pvalue	padj
ENSSSCG00000011727	PTX3	517.836	-1.95711	0.504077	-3.88257	0.000103358	0.999942
ENSSSCG00000036465		18.7585	4.15884	1.15706	3.5943	0.00032526	0.999942
ENSSSCG00000015522	ANGPTL1	291.14	1.94755	0.546382	3.56444	0.000364627	0.999942
ENSSSCG00000015592	TATDN3	85.1589	1.73547	0.510847	3.39724	0.000680685	0.999942
ENSSSCG00000032599		4553.17	1.80338	0.534281	3.37534	0.000737256	0.999942
ENSSSCG00000034220		256.756	2.18456	0.654042	3.34009	0.000837504	0.999942
ENSSSCG00000014117	THBS4	626.635	1.94108	0.582434	3.33271	0.000860049	0.999942
ENSSSCG00000034846		6360.88	1.80455	0.546408	3.30257	0.000958029	0.999942
ENSSSCG00000000781	ABCD2	141.966	1.96503	0.616199	3.18895	0.00142791	0.999942
ENSSSCG00000038618	RFLNB	99.7708	-1.46708	0.471527	-3.11134	0.00186241	0.999942
ENSSSCG00000031103	TBK1	204.456	1.70404	0.55082	3.09364	0.00197716	0.999942
ENSSSCG00000032343	CCL4	294.741	1.61688	0.536031	3.01639	0.00255802	0.999942
ENSSSCG00000032557	LDHB	732.071	-3.33618	1.12699	-2.96027	0.00307369	0.999942
ENSSSCG00000039339		22.5587	-2.51394	0.855021	-2.94021	0.00327986	0.999942
ENSSSCG00000040638	DIO2	34.1783	2.54146	0.86534	2.93695	0.00331454	0.999942
ENSSSCG00000001458		16.2158	-3.60825	1.24514	-2.89787	0.0037571	0.999942
ENSSSCG00000002864	SLC7A10	66.8522	1.49244	0.516045	2.89207	0.00382714	0.999942
ENSSSCG00000032843	AHRR	108.992	-1.33852	0.463226	-2.88957	0.00385774	0.999942
ENSSSCG00000000917	KERA	98.106	2.01659	0.712961	2.82848	0.00467702	0.999942
ENSSSCG00000023320	CYP3A29	181.499	-1.76483	0.6356	-2.77664	0.00549248	0.999942
ENSSSCG00000049673		5.64501	5.88239	2.13147	2.75978	0.005784	0.999942
ENSSSCG00000011673		652.965	1.12851	0.411485	2.74252	0.00609694	0.999942
ENSSSCG00000015095	UBE4A	69.117	1.72466	0.6298	2.73843	0.00617336	0.999942
ENSSSCG00000005385	NR4A3	84.7604	2.12957	0.779089	2.73341	0.00626816	0.999942
ENSSSCG00000038824	FRRS1L	19.3832	2.2782	0.833561	2.7331	0.00627418	0.999942
ENSSSCG00000012480	TNMD	17.2038	3.0969	1.13959	2.71754	0.00657684	0.999942
ENSSSCG00000040986		21.9331	-3.41691	1.26716	-2.69652	0.00700692	0.999942
ENSSSCG00000000887		38.4261	2.15081	0.799349	2.69071	0.00713009	0.999942
ENSSSCG00000015399	SEMA3E	40.963	1.89427	0.706907	2.67965	0.00736982	0.999942
ENSSSCG00000007665		143.945	1.11101	0.425786	2.60931	0.00907245	0.999942
ENSSSCG00000001076	RNF144B	47.4458	1.58625	0.610571	2.59798	0.00937731	0.999942
ENSSSCG00000043578		4.78327	5.64962	2.18852	2.58148	0.00983787	0.999942
ENSSSCG00000008948	ALB	33.7602	1.96196	0.760614	2.57945	0.00989581	0.999942
ENSSSCG00000001473	COL11A2	18.5459	2.79392	1.08637	2.57179	0.0101174	0.999942
ENSSSCG00000013230	FAM180B	157.918	1.43049	0.56049	2.55221	0.0107042	0.999942
ENSSSCG00000016823		106.531	1.48354	0.583706	2.54159	0.0110348	0.999942
ENSSSCG00000017014	PANK3	775.354	1.19543	0.477836	2.50177	0.0123575	0.999942
ENSSSCG00000006069	RGS22	11.0507	2.91957	1.16794	2.49976	0.0124277	0.999942
ENSSSCG00000016342	HES6	199.721	-1.35986	0.549137	-2.47636	0.0132729	0.999942
ENSSSCG00000030581	VGLL4	622.71	-1.05096	0.424947	-2.47316	0.0133924	0.999942
ENSSSCG00000032650		434.918	1.09013	0.442282	2.46478	0.0137098	0.999942
ENSSSCG00000032777	CXCL9	200.892	-1.26302	0.515377	-2.45068	0.0142588	0.999942
ENSSSCG00000025005	B4GALT6	99.1637	1.22812	0.501932	2.44679	0.0144135	0.999942
ENSSSCG00000038027		4.24999	4.58688	1.88693	2.43087	0.0150624	0.999942
ENSSSCG00000023784	SEMA3C	239.63	1.26356	0.520673	2.42678	0.0152333	0.999942
ENSSSCG00000011848	TFRC	183.297	1.52204	0.630363	2.41454	0.015755	0.999942
ENSSSCG00000007978		539.103	1.32908	0.555291	2.39349	0.0166891	0.999942
ENSSSCG00000049384		11.9697	3.45156	1.44517	2.38834	0.0169248	0.999942
ENSSSCG00000016403	VIPR2	85.6371	1.17324	0.494413	2.37299	0.0176447	0.999942
ENSSSCG00000048884		4.02181	5.40302	2.28309	2.36654	0.0179552	0.999942
ENSSSCG00000008448	PREPL	254.033	1.43025	0.605466	2.36223	0.0181656	0.999942
ENSSSCG00000015617	G0S2	65.2052	1.7035	0.721572	2.36082	0.0182345	0.999942
ENSSSCG00000030271	GSTO2	37.5297	2.23347	0.951572	2.34714	0.0189184	0.999942
ENSSSCG00000012103		11.5079	-2.97392	1.26792	-2.34551	0.0190009	0.999942
ENSSSCG00000022903	NAPEPLD	247.499	1.44326	0.617691	2.33654	0.0194633	0.999942
ENSSSCG00000040767		3.87731	5.35196	2.29258	2.33448	0.0195709	0.999942
ENSSSCG00000034469		20.27	-2.81046	1.21118	-2.32043	0.0203175	0.999942
ENSSSCG00000027091	OAZ3	33.0265	-1.64895	0.710906	-2.31951	0.0203675	0.999942
ENSSSCG00000014326	KIF20A	110.917	-1.27126	0.550894	-2.30764	0.0210194	0.999942
ENSSSCG00000035805	DLK1	6.18201	-3.78748	1.64367	-2.30429	0.0212066	0.999942
ENSSSCG00000023934	KCNIP4	14.2791	2.96167	1.28598	2.30305	0.0212758	0.999942
ENSSSCG00000031152		160.278	1.14063	0.496179	2.29884	0.0215143	0.999942
ENSSSCG00000010728	CPXM2	514.303	1.23737	0.540134	2.29085	0.0219721	0.999942
ENSSSCG00000015545	GLUL	42346.7	-1.08211	0.473126	-2.28714	0.0221874	0.999942
ENSSSCG00000012001	ROBO1	159.941	1.43601	0.631051	2.27559	0.0228707	0.999942
ENSSSCG00000037477		4.5167	-5.66687	2.49213	-2.27391	0.0229717	0.999942
ENSSSCG00000000873	ANO4	8.18088	3.87217	1.70293	2.27382	0.0229766	0.999942
ENSSSCG00000024351	MET	90.1966	1.28877	0.568126	2.26845	0.0233017	0.999942
ENSSSCG00000021885	MDFIC	465.207	1.23129	0.543511	2.26544	0.0234857	0.999942
ENSSSCG00000026780	EDIL3	30.1368	2.28216	1.00782	2.26444	0.0235468	0.999942
ENSSSCG00000014034	N4BP3	2810.71	1.03311	0.458219	2.25462	0.0241569	0.999942
ENSSSCG00000015267	FMO2	508.16	1.24935	0.554527	2.253	0.0242589	0.999942
ENSSSCG00000022953	PTER	224.443	1.01802	0.45328	2.24589	0.0247108	0.999942
ENSSSCG00000005020	ATL1	20.6268	2.4331	1.08513	2.24222	0.0249473	0.999942
ENSSSCG00000008832	LRRC66	614.83	1.34416	0.604404	2.22395	0.0261519	0.999942
ENSSSCG00000025879	SCRT1	12.4159	3.30647	1.49072	2.21803	0.026553	0.999942
ENSSSCG00000046640	OAS1	251.515	-1.55896	0.704122	-2.21405	0.0268256	0.999942
ENSSSCG00000036078	KCNJ3	11.6327	3.38689	1.54484	2.19239	0.0283517	0.999942
ENSSSCG00000010292	P4HA1	704.268	1.00044	0.456418	2.19194	0.0283836	0.999942
ENSSSCG00000044978		4.33618	5.51476	2.52093	2.18759	0.0286997	0.999942
ENSSSCG00000037066	GADD45A	1271.97	-1.10789	0.506471	-2.18748	0.0287076	0.999942
ENSSSCG00000043687	TNNI3	71.8449	1.29993	0.598918	2.17047	0.0299713	0.999942
ENSSSCG00000026180	NRXN1	51.2222	1.82604	0.843797	2.16408	0.0304584	0.999942
ENSSSCG00000012071		12.769	2.84126	1.31391	2.16244	0.030584	0.999942
ENSSSCG00000011216	LRRC3B	42.6696	-1.32905	0.61474	-2.16196	0.030621	0.999942
ENSSSCG00000031144	RAMP3	179.566	1.08849	0.506629	2.1485	0.031674	0.999942
ENSSSCG00000002995		31.8727	8.38913	3.90811	2.1466	0.0318254	0.999942
ENSSSCG00000037575	FKBP14	149.781	1.16459	0.543422	2.14307	0.0321076	0.999942
ENSSSCG00000048374		31.2886	8.36255	3.90814	2.13978	0.0323725	0.999942
ENSSSCG00000022447	F3	2674.33	-1.22008	0.575786	-2.11898	0.0340923	0.999942
ENSSSCG00000023297	SCRN3	103.513	1.10191	0.52262	2.10843	0.0349935	0.999942
ENSSSCG00000046689		4.03713	5.41175	2.56674	2.10842	0.0349949	0.999942
ENSSSCG00000006636	GABPB2	24.9983	1.63167	0.776242	2.10202	0.035552	0.999942
ENSSSCG00000008159	IL18R1	3.14421	-5.14198	2.44967	-2.09905	0.0358125	0.999942
ENSSSCG00000005467	HSDL2	1346.45	1.1954	0.569528	2.09893	0.0358229	0.999942
ENSSSCG00000039706		15.7826	-1.97304	0.94066	-2.09751	0.0359484	0.999942
ENSSSCG00000036546	RNF141	182.888	1.11084	0.532589	2.08574	0.0370026	0.999942
ENSSSCG00000051349		3.80162	-5.41671	2.60533	-2.07909	0.0376094	0.999942
ENSSSCG00000012147	S100G	6.36588	-3.43833	1.65427	-2.07845	0.0376679	0.999942
ENSSSCG00000015743	PTPN4	274.652	1.1496	0.553776	2.07594	0.0378999	0.999942
ENSSSCG00000029200	TRIM2	126.859	1.25926	0.606968	2.07468	0.0380163	0.999942
ENSSSCG00000005488		4.26201	4.47311	2.16308	2.06794	0.038646	0.999942
ENSSSCG00000001510	KIFC1	32.8744	-1.63056	0.789951	-2.06413	0.0390055	0.999942
ENSSSCG00000033641	COL8A2	10.5127	2.66151	1.29149	2.0608	0.0393219	0.999942
ENSSSCG00000000439	KIF5A	189.144	1.47088	0.715039	2.05707	0.0396798	0.999942
ENSSSCG00000036013		25.3047	1.9699	0.95942	2.05322	0.0400514	0.999942
ENSSSCG00000023267	SCN1B	114.769	1.2629	0.61542	2.0521	0.0401604	0.999942
ENSSSCG00000020785	DES	426.1	1.48917	0.726131	2.05083	0.0402835	0.999942
ENSSSCG00000004314	PM20D2	306.549	1.05424	0.51409	2.05069	0.0402967	0.999942
ENSSSCG00000023859	LRRTM1	32.6784	1.9397	0.947945	2.04622	0.0407352	0.999942
ENSSSCG00000009144	ETNPPL	28.1182	-2.12058	1.0371	-2.04472	0.0408827	0.999942
ENSSSCG00000025810	KCNAB1	90.7812	1.21839	0.599031	2.03394	0.041958	0.999942
ENSSSCG00000006400	SLAMF9	7.22338	-2.65062	1.30369	-2.03317	0.0420353	0.999942
ENSSSCG00000023084	ATP2B2	73.8487	1.92928	0.94935	2.03221	0.0421321	0.999942
ENSSSCG00000025578	ALDH1A2	458.294	1.05327	0.518377	2.03187	0.0421671	0.999942
ENSSSCG00000010687	INPP5F	331.3	1.32708	0.654703	2.02699	0.0426634	0.999942
ENSSSCG00000033643		3.73808	5.30081	2.61883	2.02412	0.0429582	0.999942
ENSSSCG00000025353	TNNT1	11.6047	2.65688	1.31634	2.01838	0.0435518	0.999942
ENSSSCG00000029805	RHOBTB3	667.045	1.03958	0.515446	2.01686	0.04371	0.999942
ENSSSCG00000033878	RAB38	2.59382	4.77438	2.36883	2.0155	0.0438524	0.999942
ENSSSCG00000037292	PLA2G4E	13.8284	1.92448	0.955515	2.01408	0.0440014	0.999942
ENSSSCG00000007079	FLRT3	29.9666	1.563	0.776452	2.013	0.0441144	0.999942
ENSSSCG00000014570	NRIP3	1598.31	-1.28969	0.642062	-2.00867	0.0445727	0.999942
ENSSSCG00000031741		117.372	-1.18791	0.592988	-2.00327	0.0451482	0.999942
ENSSSCG00000034719		3.53633	-5.31117	2.65752	-1.99854	0.0456578	0.999942
ENSSSCG00000010530	CRTAC1	52.6987	1.24603	0.626413	1.98915	0.0466847	0.999942
ENSSSCG00000000779	KIF21A	68.8383	1.43077	0.719498	1.98856	0.0467494	0.999942
ENSSSCG00000031616	FOSB	85.1657	1.03356	0.52076	1.98472	0.0471758	0.999942
ENSSSCG00000006690	NUDT17	85.6765	-1.03043	0.521393	-1.97631	0.0481197	0.999942
ENSSSCG00000008359	RAB1A	1779.54	1.03303	0.523872	1.97191	0.0486197	0.999942
ENSSSCG00000026302		231.711	-1.01833	0.516457	-1.97175	0.0486377	0.999942
ENSSSCG00000002749		259.333	-1.23076	0.62542	-1.96789	0.0490804	0.999942
ENSSSCG00000011441	TNNC1	11.5121	3.14528	1.60312	1.96197	0.0497659	0.999942
ENSSSCG00000006393	KCNJ9	16.9384	2.28299	1.16403	1.96129	0.0498456	0.999942
